# Supplementary material for: Adapting reactive case detection strategies for high-risk populations to increase malaria infection detection in Aceh Province, Indonesia
Source: PLOS Glob Public Health. 2026 Apr 3;6(4):e0006154. doi: 10.1371/journal.pgph.0006154 (PMC13048492; doi:10.1371/journal.pgph.0006154)
Supplement: S1 Data — (CSV) [file pgph.0006154.s001.csv]

dist	age_category	gender	education	occupation	tradres	hh_netslept	forestnights	second_resforest	monkeys	Microscopy	LAMP	pcr	totalprracd	totalvbracd	totalhhracd
Jaya	3	Female	0	1	0	Yes	1	0	1	Pf/Pf/Pk	+	Pk	0	0	11
Jaya	3	Male	0	4	1	Yes	2	2	1	Pv	+	Pv	4	0	19
Jaya	2	Male	0	1	1	Yes	2	0	2	Pf	+	Pv	3	0	22
Jaya	1	Male	1	2	1	Yes	2	2	0	Negative	+	Pv	0	0	26
Jaya	3	Male	1	2	1	No	2	0	0	Pv	+	Pk/Pv	0	11	0
Jaya	2	Male	1	2	1	Yes	2	2	1	Negative	+	Pv	3	0	23
Jaya	2	Male	0	2	1	Yes	2	0	0	Pv	+	Pv	0	0	29
Jaya	3	Male	0	2	1	Yes	2	2	2	Negative	+	Pv	0	0	0
Jaya	3	Male	0	2	1	No	2	2	0	Negative	+	Pv	0	0	0
Jaya	1	Male	1	2	1	No	2	0	0	Pv/Pv/Neg	-	Neg	0	6	0
Jaya	1	Male	1	4	1	Yes	0	0	2	Pk	+	Pv	0	0	25
Jaya	2	Male	1	2	0	No	2	2	1	Negative	+	Pv	0	8	0
Jaya	3	Male	0	2	1	No	2	0	0	Negative	+	Pv	0	5	0
Jaya	2	Male	1	4	1	No	0	0	0	Pv/Pk/Neg	+	Pk	0	0	30
Jaya	2	Male	0	2	1	Yes	1	0	1	Negative	+	Pk	0	0	0
Jaya	2	Male	1	2	1	Yes	2	0	0	Pv/Pv/Pk	+	Pk	0	4	24
Jaya	2	Male	1	4	1	Yes	2	1	0	Pk	+	Pk	6	0	26
Jaya	3	Male	0	1	1	Yes	2	0	0	Pv/Pv/Pk	+	Pk	3	0	25
Jaya	2	Male	0	1	1	No	2	2	0	Pk	+	Pk	0	14	27
Besar	2	Male	1	2	0	Yes	2	2	1	Pv/Pv/Pk	+	Pk	4	0	28
Besar	1	Male	1	2	0	Yes	2	2	0	Pf/Pv/Pk	+	Pk	2	0	26
Besar	3	Male	0	2	0	No	2	2	2	Pk/Pv/Neg	-	Neg	2	0	35
Besar	2	Male	0	1	0	No	2	2	2	Pk	+	Pk	3	0	28
Besar	1	Male	1	4	0	No	2	2	1	Pk	+	Pk	2	0	26
Besar	2	Male	0	4	0	No	2	2	2	Pk	+	Pk	0	6	27
Besar	2	Male	0	2	0	No	2	2	0	Pk	+	Pk	2	0	25
Besar	2	Male	1	4	0	Yes	2	1	2	Pk	+	Pk	2	0	25
Besar	0	Male	0	4	0	Yes	0	0	2	Pk	+	Pk	0	0	0
Besar	2	Male	1	4	0	No	2	2	1	Pk	+	Pk	3	0	27
Besar	2	Male	1	4	0	No	2	2	0	Pk	+	Pk	3	0	27
Besar	1	Male	1	4	0	No	2	2	0	Pk	+	Pk	1	0	26
Besar	1	Male	1	2	0	No	2	2	1	Pk	+	Pk	0	5	28
Besar	2	Male	1	2	0	Yes	2	2	0	Pk	+	Pk	3	0	25
Besar	3	Male	1	4	0	No	2	2	1	Pk	+	Pk	0	17	0
Besar	3	Female	1	4	0	Yes	0	0	2	Negative	+	Pk	0	0	28
Besar	2	Female	0	1	0	Yes	0	0	1	Pk	+	Pk	0	0	30
Besar	2	Male	0	1	0	Yes	2	2	0	Pk/Neg/Neg	-	Neg	0	0	25
Besar	2	Male	1	4	0	No	2	2	2	Pv	+	Pv	0	6	25
Besar	2	Male	1	2	1	No	2	0	1	Pf/Pf/Neg	-	Neg	0	0	0
Besar	3	Male	0	1	1	Yes	2	2	2	Pk/Pf/Neg	+	Pv	0	1	35
Besar	2	Male	0	4	0	No	2	2	0	Pk	+	Pk	0	38	0
Besar	2	Male	0	4	0	No	2	2	1	Pk	+	Pk	0	0	0
Besar	2	Male	1	4	1	Yes	2	2	0	Pk	+	Pk	1	0	27
Besar	2	Male	1	2	0	Yes	2	2	0	Pk	+	Pk	0	0	0
Besar	1	Male	1	2	0	No	2	2	1	Pk	+	Pv	3	0	18
Besar	2	Male	1	2	0	Yes	2	2	1	Pv	+	Pv	4	0	23
Besar	1	Male	1	2	0	No	2	2	1	Pv	+	Pk	4	0	30
