# Supplementary material for: Adapting reactive case detection strategies for high-risk populations to increase malaria infection detection in Aceh Province, Indonesia
Source: PLOS Glob Public Health. 2026 Apr 3;6(4):e0006154. doi: 10.1371/journal.pgph.0006154 (PMC13048492; doi:10.1371/journal.pgph.0006154)
Supplement: S2 Data — (CSV) [file pgph.0006154.s002.csv]

month	year	response	d_name	age_category	gender	education	occupation	tradres	forestnights	monkeys	second_resforest	hh_netslept	lamp	pcr	microscopy
4	2017	HH-RACD	Aceh Jaya	2	1	0	1	1	2	1	0	NA	Negative	Negative	Negative
4	2017	HH-RACD	Aceh Jaya	3	1	0	1	1	2	2	0	NA	Negative	Negative
4	2017	HH-RACD	Aceh Jaya	1	2	1	4	0	0	0	0	NA	Negative	Negative	Negative
4	2017	HH-RACD	Aceh Jaya	1	2	0	1	0	1	0	0	NA	Negative	Negative
4	2017	HH-RACD	Aceh Jaya	3	1	1	1	1	2	2	0	NA	Negative	Negative
4	2017	HH-RACD	Aceh Jaya	2	2	1	4	0	0	0	0	NA	Negative	Negative
4	2017	HH-RACD	Aceh Jaya	0	1	0	4	0	0	0	0	NA	Negative	Negative	Negative
4	2017	HH-RACD	Aceh Jaya	2	2	0	1	0	1	0	0	NA	Negative	Negative	Negative
4	2017	HH-RACD	Aceh Jaya	3	2	0	3	0	2	0	0	NA	Negative	Negative
4	2017	HH-RACD	Aceh Jaya	0	2	0	4	0	0	0	0	NA	Negative	Negative
4	2017	HH-RACD	Aceh Jaya	3	2	0	1	0	1	0	0	NA	Negative	Negative
4	2017	HH-RACD	Aceh Jaya	2	1	0	1	1	2	0	0	1	Negative	Negative
5	2017	PR-RACD	Aceh Jaya	3	1	0	1	1	2	1	0	1	Positive	Negative	Negative
5	2017	HH-RACD	Aceh Jaya	2	2	0	1	1	2	2	0	1	Negative	Negative
4	2017	HH-RACD	Aceh Jaya	3	2	0	1	0	0	2	0	1	Negative	Negative
5	2017	HH-RACD	Aceh Jaya	1	2	0	3	0	0	2	0	1	Negative	Negative
5	2017	HH-RACD	Aceh Jaya	1	1	0	4	0	2	2	0	1	Negative	Negative
4	2017	HH-RACD	Aceh Jaya	3	1	0	1	1	2	1	2	1	Negative	Negative
4	2017	HH-RACD	Aceh Jaya	3	1	0	1	1	1	2	0	1	Negative	Negative	Negative
5	2017	PR-RACD	Aceh Jaya	2	1	0	1	1	1	1	0	1	Negative	Negative	Negative
5	2017	PR-RACD	Aceh Jaya	3	1	0	1	1	2	1	2	1	Negative	Negative	Negative
5	2017	HH-RACD	Aceh Jaya	2	1	0	1	1	0	2	0	1	Negative	Negative	Negative
4	2017	HH-RACD	Aceh Jaya	3	2	0	1	0	0	0	0	1	Negative	Negative
4	2017	HH-RACD	Aceh Jaya	3	2	0	1	0	2	0	0	1	Negative	Negative	Negative
5	2017	PR-RACD	Aceh Jaya	3	1	0	1	0	2	1	2	1	Negative	Negative	Negative
4	2017	HH-RACD	Aceh Jaya	1	2	1	3	0	0	2	0	1	Negative	Negative	Negative
5	2017	HH-RACD	Aceh Jaya	1	1	1	3	0	0	2	0	1	Negative	Negative	Negative
4	2017	HH-RACD	Aceh Jaya	2	2	0	1	0	2	0	0	1	Negative	Negative	Negative
4	2017	HH-RACD	Aceh Jaya	3	1	0	1	1	1	2	0	1	Negative	Negative	Negative
4	2017	HH-RACD	Aceh Jaya	2	1	0	1	1	0	2	0	1	Negative	Negative	Negative
5	2017	HH-RACD	Aceh Jaya	1	2	0	3	0	0	2	0	1	Negative	Negative	Negative
4	2017	HH-RACD	Aceh Jaya	2	2	0	1	0	2	2	0	1	Negative	Negative	Negative
5	2017	HH-RACD	Aceh Jaya	2	1	0	1	1	2	1	2	1	Negative	Negative
4	2017	HH-RACD	Aceh Jaya	1	2	0	4	0	0	0	0	1	Negative	Negative
6	2017	HH-RACD	Aceh Jaya	1	2	0	1	0	0	1	0	1	Negative	Negative
6	2017	HH-RACD	Aceh Jaya	1	2	1	1	0	0	2	0	1	Negative	Negative	Negative
5	2017	HH-RACD	Aceh Jaya	2	2	0	1	0	0	2	0	1	Negative	Negative
5	2017	HH-RACD	Aceh Jaya	3	2	0	1	0	0	2	0	1	Negative	Negative
5	2017	HH-RACD	Aceh Jaya	3	1	0	1	0	0	2	0	1	Negative	Negative	Negative
6	2017	PR-RACD	Aceh Jaya	3	1	0	1	0	0	2	0	1	Negative	Negative	Negative
6	2017	HH-RACD	Aceh Jaya	2	2	0	4	0	0	0	0	1	Negative	Negative
6	2017	HH-RACD	Aceh Jaya	2	2	0	1	0	0	1	0	1	Negative	Negative	Negative
6	2017	HH-RACD	Aceh Jaya	3	1	0	1	1	1	2	0	1	Negative	Negative	Negative
6	2017	HH-RACD	Aceh Jaya	2	1	0	1	1	0	0	0	1	Negative	Negative
6	2017	HH-RACD	Aceh Jaya	1	1	0	1	0	0	1	0	1	Negative	Negative	Negative
5	2017	HH-RACD	Aceh Jaya	2	2	0	1	0	1	2	0	0	Negative	Negative	Negative
5	2017	HH-RACD	Aceh Jaya	0	1	0	3	0	0	1	0	0	NA	NA
6	2017	HH-RACD	Aceh Jaya	2	2	0	1	0	1	0	0	0	Negative	Negative	Negative
6	2017	HH-RACD	Aceh Jaya	3	1	0	1	1	1	2	0	0	Negative	Negative
6	2017	HH-RACD	Aceh Jaya	0	2	1	3	0	0	0	0	0	Negative	Negative
5	2017	HH-RACD	Aceh Jaya	3	1	0	1	0	0	1	0	0	Negative	Negative	Negative
6	2017	HH-RACD	Aceh Jaya	1	2	1	4	0	0	0	0	0	Negative	Negative
5	2017	HH-RACD	Aceh Jaya	1	2	1	3	0	0	2	0	0	Negative	Negative	Negative
5	2017	HH-RACD	Aceh Jaya	2	2	0	1	0	0	1	0	1	Negative	Negative	Negative
6	2017	HH-RACD	Aceh Jaya	3	2	0	1	0	1	0	0	0	Negative	Negative
5	2017	HH-RACD	Aceh Jaya	0	2	0	3	0	0	1	0	1	Negative	Negative
6	2017	PR-RACD	Aceh Jaya	3	1	0	1	1	0	1	0	1	Negative	Negative	Negative
6	2017	HH-RACD	Aceh Jaya	2	1	0	1	1	0	1	0	1	Negative	Negative	Negative
6	2017	PR-RACD	Aceh Jaya	2	1	1	1	0	0	0	0	1	Negative	Negative	Negative
6	2017	HH-RACD	Aceh Jaya	2	2	0	1	0	0	1	0	1	Negative	Negative	Negative
6	2017	HH-RACD	Aceh Jaya	1	1	1	4	0	0	1	0	1	Negative	Negative
6	2017	HH-RACD	Aceh Jaya	3	1	0	1	1	0	0	0	1	Negative	Negative
6	2017	HH-RACD	Aceh Jaya	2	2	0	1	0	0	0	0	1	Negative	Negative	Negative
6	2017	HH-RACD	Aceh Jaya	2	2	0	1	0	0	1	0	1	Negative	Negative
6	2017	HH-RACD	Aceh Jaya	3	2	0	1	0	0	1	0	1	Negative	Negative
6	2017	HH-RACD	Aceh Jaya	1	2	1	4	0	0	1	0	1	Negative	Negative	Negative
6	2017	HH-RACD	Aceh Jaya	1	2	1	4	0	0	1	0	1	Negative	Negative
6	2017	HH-RACD	Aceh Jaya	2	2	0	1	0	0	1	0	1	Negative	Negative
6	2017	HH-RACD	Aceh Jaya	2	2	0	1	0	0	1	0	1	Negative	Negative	Negative
6	2017	HH-RACD	Aceh Jaya	1	2	1	4	0	0	2	0	0	Negative	Negative	Negative
6	2017	HH-RACD	Aceh Jaya	3	1	0	1	0	0	1	0	1	Negative	Negative	Negative
6	2017	HH-RACD	Aceh Jaya	3	1	0	1	1	0	1	0	1	Negative	Negative
6	2017	HH-RACD	Aceh Jaya	3	2	0	1	0	0	1	0	1	Negative	Negative	Negative
6	2017	HH-RACD	Aceh Jaya	3	1	0	1	1	0	1	0	1	Negative	Negative	Negative
6	2017	HH-RACD	Aceh Jaya	2	1	0	1	0	1	0	0	1	Negative	Negative
6	2017	HH-RACD	Aceh Jaya	1	2	0	1	1	1	2	0	1	Negative	Negative	Negative
6	2017	HH-RACD	Aceh Jaya	1	2	1	1	1	0	1	0	1	Negative	Negative
6	2017	HH-RACD	Aceh Jaya	0	1	1	3	0	0	0	0	1	Negative	Negative	Negative
6	2017	HH-RACD	Aceh Jaya	3	2	0	1	0	0	1	0	1	Negative	Negative	Negative
6	2017	HH-RACD	Aceh Jaya	3	2	0	1	0	0	0	0	1	Negative	Negative	Negative
6	2017	HH-RACD	Aceh Jaya	1	2	1	3	0	0	1	0	1	Negative	Negative
6	2017	HH-RACD	Aceh Jaya	0	2	1	3	0	0	0	0	1
6	2017	HH-RACD	Aceh Jaya	0	1	0	3	0	0	2	0	1	Negative	Negative
6	2017	HH-RACD	Aceh Jaya	0	2	0	3	0	0	2	0	0	Negative	Negative	Negative
6	2017	HH-RACD	Aceh Jaya	2	2	0	1	1	1	2	0	0	Negative	Negative	Negative
6	2017	VB-RACD	Aceh Jaya	1	1	0	2	0	1	0	0	0	Negative	Negative	Negative
6	2017	VB-RACD	Aceh Jaya	3	1	0	2	0	1	2	0	0	Negative	Negative	Negative
6	2017	VB-RACD	Aceh Jaya	2	1	0	2	0	0	0	0	0	Positive	Pv	P. vivax
6	2017	VB-RACD	Aceh Jaya	2	1	0	2	1	0	0	0	0	Negative	Negative	Negative
6	2017	VB-RACD	Aceh Jaya	2	1	1	2	0	1	1	0	1	Positive	Pv	P. vivax
6	2017	VB-RACD	Aceh Jaya	1	1	1	2	0	0	0	0	0	Positive	Pv	P. vivax
6	2017	VB-RACD	Aceh Jaya	2	1	1	2	0	0	0	0	0	Negative	Negative	Negative
6	2017	VB-RACD	Aceh Jaya	1	1	1	4	0	0	0	0	1	Negative	Negative	Negative
6	2017	VB-RACD	Aceh Jaya	2	1	0	2	0	1	1	0	0	Negative	Negative	Negative
6	2017	VB-RACD	Aceh Jaya	2	1	1	2	0	0	0	0	0	Negative	Negative	Negative
6	2017	VB-RACD	Aceh Jaya	3	1	1	2	0	0	0	0	0	Negative	Negative	Negative
7	2017	PR-RACD	Aceh Jaya	2	1	1	2	0	2	0	0	0	Positive	Negative	Negative
6	2017	HH-RACD	Aceh Jaya	1	2	0	3	0	0	0	0	0	Negative	Negative
6	2017	HH-RACD	Aceh Jaya	2	2	1	4	0	0	0	0	1	Negative	Negative	Negative
7	2017	HH-RACD	Aceh Jaya	3	1	1	1	0	0	0	0	1	Negative	Negative	Negative
6	2017	HH-RACD	Aceh Jaya	1	2	1	3	0	0	0	0	1	Negative	Negative	Negative
6	2017	HH-RACD	Aceh Jaya	1	1	1	3	0	0	0	0	1	Negative	Negative	Negative
6	2017	HH-RACD	Aceh Jaya	1	2	1	3	1	0	0	0	0	Negative	Negative
6	2017	HH-RACD	Aceh Jaya	2	1	0	1	0	0	0	0	0	Negative	Negative	Negative
7	2017	PR-RACD	Aceh Jaya	2	1	1	2	1	2	0	0	1	Positive	Negative	Negative
6	2017	HH-RACD	Aceh Jaya	2	1	1	1	0	0	0	0	1	Negative	Negative	Negative
6	2017	HH-RACD	Aceh Jaya	1	1	1	2	0	0	0	0	0	Negative	Negative
6	2017	HH-RACD	Aceh Jaya	2	1	0	4	0	0	0	0	1	Negative	Negative	Negative
6	2017	HH-RACD	Aceh Jaya	2	2	1	1	0	0	0	0	0	Negative	Negative	Negative
6	2017	HH-RACD	Aceh Jaya	1	1	1	4	0	0	0	0	0	Negative	Negative	Negative
6	2017	HH-RACD	Aceh Jaya	1	2	1	3	0	0	0	0	1	Negative	Negative
6	2017	HH-RACD	Aceh Jaya	1	1	1	4	0	0	0	0	1	Negative	Negative	Negative
6	2017	HH-RACD	Aceh Jaya	1	2	1	3	0	0	0	0	1	Negative	Negative
6	2017	HH-RACD	Aceh Jaya	2	2	1	3	0	0	0	0	1	Negative	Negative	Negative
6	2017	HH-RACD	Aceh Jaya	1	2	1	4	0	0	0	0	1	Negative	Negative	Negative
6	2017	HH-RACD	Aceh Jaya	1	1	1	2	0	0	0	0	1	Negative	Negative
7	2017	PR-RACD	Aceh Jaya	2	1	1	2	1	2	0	0	0	Positive	Negative	Negative
6	2017	HH-RACD	Aceh Jaya	3	2	0	3	0	0	0	0	1	Negative	Negative	Negative
6	2017	HH-RACD	Aceh Jaya	3	2	0	4	0	0	0	0	1	Negative	Negative
6	2017	HH-RACD	Aceh Jaya	1	2	1	3	0	0	0	0	0	Negative	Negative	Negative
6	2017	HH-RACD	Aceh Jaya	1	1	1	4	0	0	0	0	1	Negative	Negative
6	2017	HH-RACD	Aceh Jaya	2	1	0	1	0	0	0	0	1	Negative	Negative	Negative
7	2017	HH-RACD	Aceh Jaya	1	1	0	2	1	0	0	0	1	NA	NA
7	2017	HH-RACD	Aceh Jaya	3	1	0	4	1	0	0	0	1	Negative	Negative	Negative
7	2017	HH-RACD	Aceh Jaya	3	1	1	4	0	0	0	0	1	Negative	Negative
7	2017	HH-RACD	Aceh Jaya	3	2	0	1	0	0	0	0	1	Negative	Negative
7	2017	HH-RACD	Aceh Jaya	1	2	1	3	0	0	0	0	0	Negative	Negative	Negative
7	2017	HH-RACD	Aceh Jaya	3	2	0	1	0	1	0	0	1	Negative	Negative	Negative
7	2017	HH-RACD	Aceh Jaya	2	2	1	3	1	0	0	0	1	Negative	Negative	Negative
7	2017	HH-RACD	Aceh Jaya	2	1	1	4	1	0	0	0	0	Negative	Negative
7	2017	HH-RACD	Aceh Jaya	2	2	0	1	0	0	0	0	1	Negative	Negative	Negative
7	2017	HH-RACD	Aceh Jaya	3	1	0	1	1	0	0	0	1	Negative	Negative	Negative
7	2017	HH-RACD	Aceh Jaya	1	1	1	3	0	0	0	0	0	Negative	Negative
7	2017	HH-RACD	Aceh Jaya	2	2	0	3	0	0	0	0	1	Negative	Negative
7	2017	HH-RACD	Aceh Jaya	3	1	0	1	0	0	0	0	1	Negative	Negative	Negative
7	2017	HH-RACD	Aceh Jaya	2	1	0	1	0	0	0	0	1	Negative	Negative
7	2017	HH-RACD	Aceh Jaya	2	1	1	3	0	0	0	0	1	Negative	Negative
7	2017	HH-RACD	Aceh Jaya	3	1	0	1	1	0	0	0	1	Negative	Negative
7	2017	HH-RACD	Aceh Jaya	2	1	0	1	0	0	0	0	1	Negative	Negative	Negative
7	2017	HH-RACD	Aceh Jaya	3	1	0	4	1	0	0	0	1	Negative	Negative	Negative
7	2017	HH-RACD	Aceh Jaya	1	2	1	4	1	0	0	0	1	Negative	Negative	Negative
7	2017	HH-RACD	Aceh Jaya	2	2	0	1	0	0	1	0	1	Negative	Negative	Negative
7	2017	HH-RACD	Aceh Jaya	2	2	0	1	0	0	0	0	1	Negative	Negative
7	2017	HH-RACD	Aceh Jaya	3	2	0	1	0	0	0	0	1	Negative	Negative
7	2017	HH-RACD	Aceh Jaya	2	1	0	1	0	0	1	0	1	Negative	Negative	Negative
7	2017	HH-RACD	Aceh Jaya	3	1	1	4	1	0	0	0	1	Negative	Negative	Negative
7	2017	HH-RACD	Aceh Jaya	2	1	0	1	0	1	0	0	1	Negative	Negative	Negative
7	2017	HH-RACD	Aceh Jaya	1	1	1	2	0	0	0	0	1	Negative	Negative	Negative
7	2017	HH-RACD	Aceh Jaya	3	2	0	3	0	0	0	0	1	Negative	Negative
7	2017	HH-RACD	Aceh Jaya	1	1	1	3	0	0	0	0	1	Negative	Negative
7	2017	HH-RACD	Aceh Jaya	1	1	1	3	0	0	0	0	1	Negative	Negative	Negative
7	2017	VB-RACD	Aceh Jaya	1	1	0	2	1	1	2	0	0	Negative	Negative	Negative
7	2017	VB-RACD	Aceh Jaya	2	1	1	2	1	1	2	0	0	Negative	Negative	Negative
7	2017	VB-RACD	Aceh Jaya	1	1	1	2	1	2	0	0	0	Negative	Negative	Negative
7	2017	VB-RACD	Aceh Jaya	2	1	1	2	1	1	1	0	0	Negative	Negative	Negative
7	2017	VB-RACD	Aceh Jaya	1	1	1	2	1	1	0	0	0	Negative	Negative	Negative
7	2017	VB-RACD	Aceh Jaya	1	1	1	2	1	1	0	0	0	Negative	Negative	Negative
9	2017	HH-RACD	Aceh Jaya	0	2	0	3	0	0	0	0	1	Negative	Negative
9	2017	HH-RACD	Aceh Jaya	3	1	0	4	1	0	0	0	1	Negative	Negative
9	2017	HH-RACD	Aceh Jaya	0	2	1	3	0	0	0	0	1	Negative	Negative	Negative
9	2017	HH-RACD	Aceh Jaya	3	2	0	1	1	0	0	0	1	Negative	Negative
9	2017	HH-RACD	Aceh Jaya	2	1	0	1	0	0	0	0	1	Negative	Negative	Negative
9	2017	HH-RACD	Aceh Jaya	2	2	0	1	0	0	0	0	1	Negative	Negative
9	2017	HH-RACD	Aceh Jaya	3	2	0	1	0	0	2	0	1	Negative	Negative	Negative
9	2017	HH-RACD	Aceh Jaya	2	1	1	1	0	0	2	0	1	Negative	Negative	Negative
9	2017	HH-RACD	Aceh Jaya	1	2	1	4	0	0	0	0	1	Negative	Negative	Negative
9	2017	HH-RACD	Aceh Jaya	1	2	0	1	0	0	0	0	1	Negative	Negative	Negative
9	2017	HH-RACD	Aceh Jaya	3	1	0	1	0	0	0	0	0	Negative	Negative	Negative
9	2017	HH-RACD	Aceh Jaya	3	2	1	4	0	0	0	0	1	Negative	Negative	Negative
9	2017	HH-RACD	Aceh Jaya	0	1	0	3	0	0	0	0	1	Negative	Negative	Negative
9	2017	HH-RACD	Aceh Jaya	2	1	0	1	1	0	0	0	1	Negative	Negative
9	2017	HH-RACD	Aceh Jaya	2	2	0	1	1	0	0	0	1	Negative	Negative
9	2017	HH-RACD	Aceh Jaya	3	2	0	1	0	0	0	0	1	Negative	Negative	Negative
9	2017	HH-RACD	Aceh Jaya	1	1	1	4	1	0	0	0	1	Negative	Negative	Negative
9	2017	HH-RACD	Aceh Jaya	2	1	1	1	1	0	0	0	1	Negative	Negative	Negative
9	2017	HH-RACD	Aceh Jaya	1	1	1	1	0	0	0	0	1	Negative	Negative
9	2017	HH-RACD	Aceh Jaya	1	2	1	4	0	0	0	0	1	Negative	Negative	Negative
9	2017	HH-RACD	Aceh Jaya	1	2	1	1	0	0	0	0	1	Negative	Negative
9	2017	HH-RACD	Aceh Jaya	2	1	1	1	0	0	0	0	1	Negative	Negative	Negative
9	2017	HH-RACD	Aceh Jaya	3	2	0	1	0	0	0	0	0	Negative	Negative	Negative
9	2017	HH-RACD	Aceh Jaya	2	2	0	1	0	0	0	0	1	Negative	Negative
9	2017	HH-RACD	Aceh Jaya	1	2	1	4	0	0	0	0	1	Negative	Negative	Negative
10	2017	VB-RACD	Aceh Jaya	2	1	0	2	0	1	0	0	0	Negative	Negative	Negative
10	2017	VB-RACD	Aceh Jaya	3	1	0	2	0	1	1	2	0	Negative	Negative	Negative
10	2017	VB-RACD	Aceh Jaya	2	1	0	2	1	0	0	0	0	Negative	Negative	Negative
10	2017	VB-RACD	Aceh Jaya	3	1	0	2	0	1	2	2	0	Negative	Negative	Negative
10	2017	VB-RACD	Aceh Jaya	1	1	1	2	0	1	0	0	0	Negative	Negative	Negative
10	2017	VB-RACD	Aceh Jaya	2	1	0	2	0	0	2	2	0	Negative	Negative	Negative
10	2017	VB-RACD	Aceh Jaya	2	1	1	2	0	0	0	0	0	Negative	Negative	Negative
10	2017	VB-RACD	Aceh Jaya	3	1	0	2	1	0	2	0	0	Negative	Negative	Negative
10	2017	VB-RACD	Aceh Jaya	3	1	0	2	1	1	0	0	1	Negative	Negative	Negative
10	2017	VB-RACD	Aceh Jaya	2	1	0	2	1	1	0	0	0	Negative	Negative	Negative
10	2017	VB-RACD	Aceh Jaya	1	1	1	2	1	1	0	0	0	Negative	Negative	Negative
10	2017	VB-RACD	Aceh Jaya	2	1	1	2	1	1	0	0	0	Negative	Negative	Negative
10	2017	VB-RACD	Aceh Jaya	2	1	1	2	1	1	0	0	0	Negative	Negative	Negative
1	2018	HH-RACD	Aceh Jaya	1	1	1	4	0	0	0	0	0	Negative	Negative	Negative
1	2018	HH-RACD	Aceh Jaya	2	2	1	4	0	0	0	0	0	Negative	Negative
1	2018	HH-RACD	Aceh Jaya	0	1	0	3	0	0	0	0	1	Negative	Negative	Negative
1	2018	HH-RACD	Aceh Jaya	0	2	0	4	0	0	0	0	1	Negative	Negative
1	2018	HH-RACD	Aceh Jaya	1	1	1	4	0	0	0	0	1	Negative	Negative	Negative
1	2018	HH-RACD	Aceh Jaya	2	2	1	3	0	1	0	0	1	Negative	Negative	Negative
1	2018	HH-RACD	Aceh Jaya	0	2	0	3	0	0	0	0	1	Negative	Negative	Negative
1	2018	HH-RACD	Aceh Jaya	3	1	0	4	0	0	0	0	1	Negative	Negative
1	2018	HH-RACD	Aceh Jaya	2	2	0	1	0	0	0	0	0	Negative	Negative
1	2018	HH-RACD	Aceh Jaya	3	2	1	4	0	0	0	0	0	Negative	Negative	Negative
1	2018	HH-RACD	Aceh Jaya	3	2	1	3	0	0	0	0	1	Negative	Negative	Negative
1	2018	HH-RACD	Aceh Jaya	0	2	0	4	0	0	0	0	0	Negative	Negative
1	2018	HH-RACD	Aceh Jaya	0	2	0	4	0	0	0	0	1	Negative	Negative
1	2018	HH-RACD	Aceh Jaya	2	1	1	4	0	0	0	0	1	Negative	Negative
1	2018	HH-RACD	Aceh Jaya	2	1	0	1	0	0	0	0	0	Negative	Negative	Negative
1	2018	HH-RACD	Aceh Jaya	3	1	1	4	0	0	0	0	1	Negative	Negative	Negative
1	2018	HH-RACD	Aceh Jaya	2	2	1	4	0	0	0	0	1	Negative	Negative
1	2018	HH-RACD	Aceh Jaya	0	2	0	4	0	0	0	0	0	Negative	Negative	Negative
1	2018	HH-RACD	Aceh Jaya	0	1	0	3	0	0	0	0	0	Negative	Negative	Negative
1	2018	HH-RACD	Aceh Jaya	0	2	1	3	0	0	0	0	0	Negative	Negative	Negative
1	2018	HH-RACD	Aceh Jaya	1	1	1	2	0	0	0	0	1	Negative	Negative	Negative
1	2018	HH-RACD	Aceh Jaya	2	2	1	3	0	0	0	0	1	Negative	Negative	Negative
1	2018	HH-RACD	Aceh Jaya	1	2	1	3	0	0	0	0	1	Negative	Negative
1	2018	HH-RACD	Aceh Jaya	2	2	0	3	0	0	0	0	1	Negative	Negative	Negative
1	2018	HH-RACD	Aceh Jaya	2	1	1	1	0	0	0	0	0	Negative	Negative
1	2018	HH-RACD	Aceh Jaya	1	2	1	4	0	0	0	0	0	Negative	Negative	Negative
1	2018	HH-RACD	Aceh Jaya	3	1	0	4	0	0	0	0	1	Negative	Negative	Negative
1	2018	HH-RACD	Aceh Jaya	0	1	0	3	0	0	0	0	1	Negative	Negative	Negative
1	2018	HH-RACD	Aceh Jaya	0	1	0	4	0	0	0	0	0	Negative	Negative
1	2018	HH-RACD	Aceh Jaya	2	1	1	4	0	0	0	0	1	Negative	Negative
2	2018	HH-RACD	Aceh Jaya	0	2	0	3	0	0	0	0	1	Negative	Negative
2	2018	HH-RACD	Aceh Jaya	2	2	1	3	0	0	0	0	0	Negative	Negative	Negative
2	2018	HH-RACD	Aceh Jaya	2	2	1	4	0	0	0	0	0	Negative	Negative	Negative
2	2018	HH-RACD	Aceh Jaya	1	2	1	3	0	0	0	0	1	Negative	Negative	Negative
2	2018	HH-RACD	Aceh Jaya	2	2	1	4	0	0	0	0	1	Negative	Negative	Negative
2	2018	HH-RACD	Aceh Jaya	0	2	0	3	0	0	0	0	1	Negative	Negative	Negative
2	2018	HH-RACD	Aceh Jaya	2	1	1	4	0	0	0	0	1	Negative	Negative	Negative
2	2018	HH-RACD	Aceh Jaya	3	1	0	1	0	0	0	0	1	Negative	Negative
2	2018	HH-RACD	Aceh Jaya	0	2	0	3	0	0	0	0	1	Negative	Negative	Negative
2	2018	HH-RACD	Aceh Jaya	2	2	1	4	0	0	0	0	1	Negative	Negative	Negative
2	2018	HH-RACD	Aceh Jaya	2	2	1	4	0	0	0	0	1	Negative	Negative
2	2018	HH-RACD	Aceh Jaya	2	1	1	4	0	0	0	0	1	Negative	Negative	Negative
2	2018	HH-RACD	Aceh Jaya	0	1	0	3	0	0	0	0	1	Negative	Negative
2	2018	HH-RACD	Aceh Jaya	2	1	1	4	0	0	0	0	1	Negative	Negative	Negative
2	2018	HH-RACD	Aceh Jaya	1	2	1	3	0	0	0	0	1	Negative	Negative	Negative
2	2018	VB-RACD	Aceh Jaya	2	1	1	2	1	2	0	2	0	Negative	Negative	Negative
2	2018	VB-RACD	Aceh Jaya	1	1	1	2	1	2	2	2	0	Negative	Negative	Negative
2	2018	HH-RACD	Aceh Jaya	1	1	0	4	0	0	0	0	1	Negative	Negative	Negative
2	2018	HH-RACD	Aceh Jaya	2	1	1	4	0	0	0	0	1	Negative	Negative	Negative
2	2018	HH-RACD	Aceh Jaya	2	2	1	3	0	0	0	0	1	Negative	Negative	Negative
2	2018	VB-RACD	Aceh Jaya	2	1	1	2	1	2	0	1	0	Negative	Negative	Negative
2	2018	HH-RACD	Aceh Jaya	2	1	1	4	1	0	0	0	1	Negative	Negative
2	2018	HH-RACD	Aceh Jaya	0	1	0	3	0	0	0	0	0	Negative	Negative
2	2018	HH-RACD	Aceh Jaya	2	2	1	3	0	0	0	0	1	Negative	Negative
2	2018	HH-RACD	Aceh Jaya	3	1	0	1	0	1	0	0	1	Negative	Negative
2	2018	HH-RACD	Aceh Jaya	0	1	0	3	0	0	0	0	1	Negative	Negative
2	2018	VB-RACD	Aceh Jaya	2	1	1	2	1	1	0	1	0	Negative	Negative	Negative
2	2018	HH-RACD	Aceh Jaya	0	2	0	3	0	0	0	0	1	Negative	Negative
4	2018	HH-RACD	Aceh Jaya	2	1	1	4	0	0	2	0	1	Negative	Negative	Negative
4	2018	HH-RACD	Aceh Jaya	2	1	1	4	0	0	0	0	1	Negative	Negative
4	2018	HH-RACD	Aceh Jaya	1	2	1	4	0	0	2	0	1	Negative	Negative	Negative
4	2018	HH-RACD	Aceh Jaya	0	2	0	4	0	0	0	0	1	Negative	Negative	Negative
4	2018	HH-RACD	Aceh Jaya	3	1	1	4	0	0	0	0	1	Negative	Negative	Negative
4	2018	HH-RACD	Aceh Jaya	2	1	1	1	0	0	2	0	1	Negative	Negative	Negative
4	2018	HH-RACD	Aceh Jaya	3	1	0	1	0	0	0	0	1	Negative	Negative	Negative
4	2018	HH-RACD	Aceh Jaya	3	1	0	1	0	0	1	0	1	Negative	Negative
4	2018	HH-RACD	Aceh Jaya	3	2	0	4	0	0	2	0	1	Negative	Negative	Negative
4	2018	HH-RACD	Aceh Jaya	3	1	0	1	0	0	2	0	1	Negative	Negative
4	2018	HH-RACD	Aceh Jaya	1	2	1	1	0	0	2	0	1	Negative	Negative	Negative
4	2018	HH-RACD	Aceh Jaya	3	2	0	4	0	0	0	0	1	Negative	Negative
4	2018	HH-RACD	Aceh Jaya	3	2	0	4	0	0	0	0	1	Negative	Negative	Negative
4	2018	HH-RACD	Aceh Jaya	3	2	0	4	0	0	2	0	1	Negative	Negative
4	2018	HH-RACD	Aceh Jaya	3	2	0	4	0	0	2	0	1	Negative	Negative
4	2018	HH-RACD	Aceh Jaya	1	2	1	4	0	0	0	0	1	Negative	Negative	Negative
4	2018	HH-RACD	Aceh Jaya	3	2	0	4	0	0	0	0	1	Negative	Negative	Negative
4	2018	PR-RACD	Aceh Jaya	1	1	1	4	1	2	0	1	0	Negative	Negative	Negative
4	2018	HH-RACD	Aceh Jaya	2	2	1	1	0	0	2	0	1	Negative	Negative
4	2018	HH-RACD	Aceh Jaya	2	1	0	1	0	0	0	0	1	Negative	Negative	Negative
4	2018	HH-RACD	Aceh Jaya	2	2	1	4	0	0	2	0	1	Negative	Negative	Negative
4	2018	PR-RACD	Aceh Jaya	3	1	1	4	1	2	0	1	0	Negative	Negative	Negative
4	2018	HH-RACD	Aceh Jaya	3	2	0	1	0	0	0	0	1	Negative	Negative
4	2018	PR-RACD	Aceh Jaya	1	1	1	4	1	2	0	1	0	Negative	Negative	Negative
4	2018	PR-RACD	Aceh Jaya	2	1	1	4	1	2	0	1	1	Negative	Negative	Negative
4	2018	PR-RACD	Aceh Jaya	1	1	1	4	1	2	0	1	0	Negative	Negative	Negative
4	2018	HH-RACD	Aceh Jaya	3	2	0	1	1	0	0	0	1	Negative	Negative	Negative
4	2018	HH-RACD	Aceh Jaya	0	1	0	4	0	0	2	0	1	Negative	Negative
4	2018	HH-RACD	Aceh Jaya	3	1	0	1	0	0	0	0	1	Negative	Negative	Negative
4	2018	HH-RACD	Aceh Jaya	1	2	0	4	0	0	2	0	1	Negative	Negative	Negative
4	2018	PR-RACD	Aceh Jaya	2	1	1	4	1	2	0	1	1	Negative	Negative	Negative
4	2018	HH-RACD	Aceh Jaya	2	1	1	1	0	0	0	0	1	Negative	Negative	Negative
5	2018	PR-RACD	Aceh Jaya	3	1	0	1	1	2	0	0	1	Negative	Negative	Negative
5	2018	HH-RACD	Aceh Jaya	1	2	1	4	0	0	0	0	1	Negative	Negative	Negative
5	2018	PR-RACD	Aceh Jaya	2	1	0	1	1	2	0	0	1	Negative	Negative	Negative
5	2018	HH-RACD	Aceh Jaya	1	1	1	4	0	0	0	0	1
5	2018	HH-RACD	Aceh Jaya	0	2	0	4	0	0	0	0	1	Negative	Negative	Negative
5	2018	HH-RACD	Aceh Jaya	2	1	0	1	1	0	2	0	1
5	2018	HH-RACD	Aceh Jaya	2	1	1	1	1	0	0	0	1
5	2018	HH-RACD	Aceh Jaya	1	1	1	2	0	1	0	0	1	Negative	Negative	Negative
5	2018	PR-RACD	Aceh Jaya	2	1	0	1	1	2	0	0	1	Negative	Negative	Negative
5	2018	HH-RACD	Aceh Jaya	0	1	0	4	0	0	0	0	1	Negative	Negative	Negative
5	2018	HH-RACD	Aceh Jaya	3	1	0	1	0	0	0	0	1	Negative	Negative	Negative
5	2018	HH-RACD	Aceh Jaya	2	1	1	1	0	0	0	0	1	Negative	Negative	Negative
5	2018	HH-RACD	Aceh Jaya	0	2	0	4	0	0	0	0	1	Negative	Negative	Negative
5	2018	HH-RACD	Aceh Jaya	0	2	0	4	0	0	0	0	1
5	2018	HH-RACD	Aceh Jaya	3	2	0	1	0	0	0	0	1	Negative	Negative	Negative
5	2018	HH-RACD	Aceh Jaya	2	2	1	1	0	0	0	0	1	Negative	Negative	Negative
5	2018	HH-RACD	Aceh Jaya	0	2	0	4	0	0	0	0	1	Negative	Negative	Negative
5	2018	HH-RACD	Aceh Jaya	3	1	0	1	0	0	0	0	1
5	2018	HH-RACD	Aceh Jaya	3	2	0	4	1	0	2	0	1	Negative	Negative	Negative
5	2018	HH-RACD	Aceh Jaya	0	1	0	4	0	0	0	0	1
5	2018	HH-RACD	Aceh Jaya	1	1	0	4	0	0	0	0	1	Negative	Negative	Negative
5	2018	HH-RACD	Aceh Jaya	1	1	1	2	0	1	0	0	1	Negative	Negative	Negative
5	2018	HH-RACD	Aceh Jaya	2	1	1	2	0	2	2	0	1
5	2018	HH-RACD	Aceh Jaya	2	2	1	3	0	0	0	0	1
5	2018	HH-RACD	Aceh Jaya	2	2	0	1	0	1	0	0	1	Negative	Negative	Negative
5	2018	HH-RACD	Aceh Jaya	3	2	0	1	0	0	0	0	1
5	2018	HH-RACD	Aceh Jaya	2	2	1	4	0	0	0	0	1
5	2018	HH-RACD	Aceh Jaya	1	2	1	1	0	0	0	0	1
7	2018	VB-RACD	Aceh Jaya	2	1	1	2	1	2	0	2	0	Negative	Negative	Negative
7	2018	HH-RACD	Aceh Jaya	1	2	1	4	0	0	0	0	1	Negative	Negative	Negative
7	2018	VB-RACD	Aceh Jaya	2	1	1	2	0	2	0	0	0	Negative	Negative	Negative
7	2018	HH-RACD	Aceh Jaya	1	1	1	1	0	0	0	0	0	Negative	Negative	Negative
7	2018	HH-RACD	Aceh Jaya	3	1	0	1	0	0	0	0	1	Negative	Negative	Negative
7	2018	HH-RACD	Aceh Jaya	3	2	0	1	0	0	0	0	1	Negative	Negative	Negative
7	2018	HH-RACD	Aceh Jaya	0	1	0	4	0	0	0	0	0	Negative	Negative	Negative
7	2018	HH-RACD	Aceh Jaya	3	2	0	4	0	0	0	0	0	Negative	Negative	Negative
7	2018	HH-RACD	Aceh Jaya	2	2	0	1	0	0	0	0	1	Negative	Negative
7	2018	HH-RACD	Aceh Jaya	0	2	0	4	0	0	0	0	0	Negative	Negative
7	2018	HH-RACD	Aceh Jaya	0	1	0	4	0	0	0	0	1	Negative	Negative
7	2018	VB-RACD	Aceh Jaya	3	1	0	2	0	2	0	0	1	Negative	Negative	Negative
7	2018	HH-RACD	Aceh Jaya	1	2	1	4	0	0	0	0	0	Negative	Negative
7	2018	HH-RACD	Aceh Jaya	0	1	1	4	0	0	0	0	0	Negative	Negative	Negative
7	2018	VB-RACD	Aceh Jaya	3	1	1	2	0	2	0	0	1	Negative	Negative	Negative
7	2018	HH-RACD	Aceh Jaya	2	1	1	1	0	0	0	0	1	Negative	Negative	Negative
7	2018	HH-RACD	Aceh Jaya	2	2	0	1	0	0	0	0	1	Negative	Negative
7	2018	VB-RACD	Aceh Jaya	2	1	1	2	0	2	0	0	0	Negative	Negative	Negative
7	2018	HH-RACD	Aceh Jaya	3	2	0	1	0	0	0	0	0	Negative	Negative	Negative
7	2018	VB-RACD	Aceh Jaya	1	1	1	2	0	2	0	0	1	Negative	Negative	Negative
7	2018	VB-RACD	Aceh Jaya	3	2	0	2	0	2	0	0	1	Negative	Negative	Negative
7	2018	VB-RACD	Aceh Jaya	3	1	0	1	1	2	1	0	1	Negative	Negative	Negative
7	2018	HH-RACD	Aceh Jaya	2	2	1	4	0	0	0	0	0	Negative	Negative	Negative
7	2018	VB-RACD	Aceh Jaya	2	1	1	2	0	0	1	2	0	Negative	Negative	Negative
7	2018	HH-RACD	Aceh Jaya	1	1	1	4	0	0	0	0	0	Negative	Negative	Negative
7	2018	HH-RACD	Aceh Jaya	1	1	1	4	0	0	0	0	1	Negative	Negative	Negative
7	2018	HH-RACD	Aceh Jaya	1	2	1	4	0	0	0	0	0	Negative	Negative
7	2018	HH-RACD	Aceh Jaya	1	1	1	4	0	0	0	0	0	Negative	Negative	Negative
7	2018	VB-RACD	Aceh Jaya	2	1	1	2	0	1	1	2	0	Negative	Negative	Negative
7	2018	VB-RACD	Aceh Jaya	3	1	0	2	0	2	0	0	1	Negative	Negative	Negative
7	2018	HH-RACD	Aceh Jaya	2	1	1	1	0	0	0	0	1	Negative	Negative
7	2018	HH-RACD	Aceh Jaya	0	1	1	4	0	0	0	0	1	Negative	Negative	Negative
7	2018	HH-RACD	Aceh Jaya	0	2	0	4	0	0	0	0	0	Negative	Negative
7	2018	HH-RACD	Aceh Jaya	1	2	1	4	0	0	0	0	0	Negative	Negative
7	2018	HH-RACD	Aceh Jaya	0	2	0	4	0	0	0	0	1	Negative	Negative
7	2018	HH-RACD	Aceh Jaya	2	1	1	2	0	2	2	0	0	Negative	Negative	Negative
7	2018	VB-RACD	Aceh Jaya	3	1	0	2	1	2	0	0	1	Negative	Negative	Negative
7	2018	VB-RACD	Aceh Jaya	3	1	0	2	0	2	0	0	1	Negative	Negative	Negative
7	2018	VB-RACD	Aceh Jaya	1	1	1	2	0	2	0	0	1	Negative	Negative	Negative
7	2018	HH-RACD	Aceh Jaya	0	1	0	4	0	0	0	0	1	Negative	Negative
7	2018	HH-RACD	Aceh Jaya	3	1	1	1	0	0	0	0	0	Negative	Negative
4	2017	HH-RACD	Aceh Besar	0	1	0	3	0	0	0	0	1	Negative	Negative	Negative
4	2017	HH-RACD	Aceh Besar	2	1	1	2	0	1	2	0	1	Negative	Negative	Negative
4	2017	HH-RACD	Aceh Besar	0	2	0	3	0	0	0	0	1	Negative	Negative
4	2017	HH-RACD	Aceh Besar	1	2	1	3	0	0	0	0	1	Negative	Negative	Negative
4	2017	HH-RACD	Aceh Besar	3	1	1	2	0	1	1	2	1	Negative	Negative	Negative
4	2017	HH-RACD	Aceh Besar	2	2	1	3	0	0	2	0	1	Negative	Negative
4	2017	HH-RACD	Aceh Besar	2	1	1	1	0	1	2	0	1	Negative	Negative
4	2017	HH-RACD	Aceh Besar	3	1	1	1	0	1	1	0	0	Negative	Negative
4	2017	HH-RACD	Aceh Besar	0	2	0	4	0	0	0	0	1	Negative	Negative	Negative
4	2017	HH-RACD	Aceh Besar	2	2	1	3	0	1	2	0	1	Negative	Negative	Negative
4	2017	HH-RACD	Aceh Besar	0	1	0	4	0	0	0	0	1
4	2017	HH-RACD	Aceh Besar	3	1	0	1	0	1	1	0	1	Negative	Negative	Negative
4	2017	PR-RACD	Aceh Besar	1	1	1	2	0	2	2	2	0	Negative	Negative	Negative
4	2017	HH-RACD	Aceh Besar	1	1	1	3	0	0	2	0	1
4	2017	HH-RACD	Aceh Besar	1	2	1	3	0	0	0	1	1	Negative	Negative
4	2017	HH-RACD	Aceh Besar	2	2	1	3	0	0	2	0	1	Negative	Negative	Negative
4	2017	HH-RACD	Aceh Besar	2	2	1	3	0	0	1	0	1	Negative	Negative
4	2017	HH-RACD	Aceh Besar	0	1	0	3	0	0	0	0	1	Negative	Negative	Negative
4	2017	HH-RACD	Aceh Besar	0	2	0	3	0	0	0	0	1	Negative	Negative
4	2017	HH-RACD	Aceh Besar	3	2	0	3	0	1	1	2	1	Negative	Negative	Negative
4	2017	PR-RACD	Aceh Besar	2	1	0	2	0	1	1	2	1	Negative	Negative	Negative
4	2017	HH-RACD	Aceh Besar	3	1	0	2	0	2	1	2	1	Negative	Negative
4	2017	HH-RACD	Aceh Besar	3	1	1	1	0	0	2	0	1	Negative	Negative	Negative
4	2017	HH-RACD	Aceh Besar	2	2	1	3	0	0	2	0	1	Negative	Negative	Negative
4	2017	HH-RACD	Aceh Besar	1	1	1	4	0	2	1	0	0	Negative	Negative	Negative
4	2017	HH-RACD	Aceh Besar	0	2	0	4	0	0	0	0	1	Negative	Negative
4	2017	HH-RACD	Aceh Besar	1	2	1	4	0	0	2	0	1	Negative	Negative
4	2017	HH-RACD	Aceh Besar	2	1	0	2	0	0	2	0	1	Negative	Negative	Negative
4	2017	HH-RACD	Aceh Besar	0	1	1	4	0	0	2	0	1	Negative	Negative	Negative
4	2017	PR-RACD	Aceh Besar	2	1	0	2	0	2	2	2	1	Negative	Negative	Negative
4	2017	PR-RACD	Aceh Besar	2	1	0	2	0	2	1	0	0	Negative	Negative	Negative
4	2017	HH-RACD	Aceh Besar	0	2	0	4	0	0	0	0	1
4	2017	HH-RACD	Aceh Besar	3	1	0	1	0	0	2	2	1	Negative	Negative	Negative
4	2017	HH-RACD	Aceh Besar	3	1	0	1	0	1	2	0	1	Negative	Negative	Negative
4	2017	PR-RACD	Aceh Besar	2	1	0	2	1	2	1	2	1	Negative	Negative	Negative
4	2017	HH-RACD	Aceh Besar	2	1	1	1	0	1	2	0	0	Negative	Negative	Negative
4	2017	HH-RACD	Aceh Besar	1	2	1	3	0	0	0	0	1	Negative	Negative
4	2017	HH-RACD	Aceh Besar	2	2	1	3	0	0	0	0	1	Negative	Negative
4	2017	HH-RACD	Aceh Besar	3	2	0	3	0	1	1	0	1	Negative	Negative	Negative
4	2017	HH-RACD	Aceh Besar	1	2	1	3	0	1	2	2	1	Negative	Negative	Negative
4	2017	HH-RACD	Aceh Besar	1	2	0	3	1	0	2	0	1	Negative	Negative
4	2017	HH-RACD	Aceh Besar	0	1	0	3	0	0	0	0	1	Negative	Negative	Negative
4	2017	PR-RACD	Aceh Besar	2	1	0	2	0	2	2	2	0	Negative	Negative	Negative
4	2017	HH-RACD	Aceh Besar	3	1	0	4	0	0	2	0	1	Negative	Negative
4	2017	HH-RACD	Aceh Besar	3	2	0	4	0	1	2	2	1	Negative	Negative	Negative
4	2017	HH-RACD	Aceh Besar	2	2	0	3	0	0	0	0	1	Negative	Negative
4	2017	HH-RACD	Aceh Besar	0	2	0	4	0	0	0	0	1	Negative	Negative
4	2017	HH-RACD	Aceh Besar	2	2	1	3	0	0	2	2	1	Negative	Negative	Negative
4	2017	HH-RACD	Aceh Besar	2	1	1	3	0	1	2	0	0	Negative	Negative	Negative
4	2017	HH-RACD	Aceh Besar	2	2	1	3	0	0	2	0	0	Negative	Negative	Negative
4	2017	HH-RACD	Aceh Besar	0	2	0	4	0	0	0	0	1	Negative	Negative
4	2017	HH-RACD	Aceh Besar	3	1	0	1	1	1	2	2	1	Negative	Negative
4	2017	HH-RACD	Aceh Besar	0	1	0	4	0	0	0	0	1	Negative	Negative	Negative
4	2017	HH-RACD	Aceh Besar	1	1	1	2	0	2	1	0	0	Negative	Negative
4	2017	HH-RACD	Aceh Besar	2	2	1	3	0	1	2	0	1	Negative	Negative
4	2017	HH-RACD	Aceh Besar	0	1	0	4	0	0	0	0	1	Negative	Negative	Negative
4	2017	HH-RACD	Aceh Besar	3	2	0	3	0	0	0	0	1	Negative	Negative
4	2017	HH-RACD	Aceh Besar	0	2	0	3	0	0	0	0	1	Negative	Negative
4	2017	HH-RACD	Aceh Besar	1	2	1	3	0	0	0	0	1	Negative	Negative	Negative
4	2017	HH-RACD	Aceh Besar	2	1	1	4	0	1	1	0	1	Negative	Negative
6	2017	HH-RACD	Aceh Besar	3	2	0	1	0	0	2	0	0	Negative	Negative	Negative
6	2017	PR-RACD	Aceh Besar	2	1	1	2	0	2	0	2	1	Positive	Negative	Negative
6	2017	HH-RACD	Aceh Besar	3	2	0	4	0	0	2	0	0	Negative	Negative
6	2017	HH-RACD	Aceh Besar	2	2	1	3	0	0	2	2	0	Negative	Negative	Negative
6	2017	HH-RACD	Aceh Besar	0	1	0	3	0	0	0	0	0	Negative	Negative	Negative
6	2017	HH-RACD	Aceh Besar	2	2	1	3	0	0	2	0	0	Negative	Negative
6	2017	HH-RACD	Aceh Besar	1	1	1	1	0	0	2	0	0	Negative	Negative
6	2017	HH-RACD	Aceh Besar	1	2	1	4	0	0	0	0	0	Negative	Negative	Negative
6	2017	HH-RACD	Aceh Besar	1	2	1	3	0	0	2	0	0	Negative	Negative
6	2017	HH-RACD	Aceh Besar	1	2	1	3	0	0	0	0	0	Negative	Negative
6	2017	HH-RACD	Aceh Besar	1	2	1	4	0	0	0	0	0	Negative	Negative
6	2017	HH-RACD	Aceh Besar	0	2	1	3	0	0	0	0	0	Negative	Negative	Negative
6	2017	HH-RACD	Aceh Besar	3	2	0	1	0	0	2	0	0	Negative	Negative	Negative
6	2017	HH-RACD	Aceh Besar	1	1	1	3	0	1	2	0	0	Negative	Negative	Negative
6	2017	HH-RACD	Aceh Besar	0	1	1	3	0	0	0	0	0	Negative	Negative	Negative
6	2017	HH-RACD	Aceh Besar	1	2	1	3	0	0	0	0	0	Negative	Negative	Negative
6	2017	HH-RACD	Aceh Besar	3	1	1	1	0	1	2	2	0	Negative	Negative	Negative
6	2017	HH-RACD	Aceh Besar	2	2	0	3	0	0	0	0	0	Negative	Negative	Negative
6	2017	HH-RACD	Aceh Besar	3	1	0	4	0	1	0	0	0	Negative	Negative	Negative
6	2017	HH-RACD	Aceh Besar	1	2	1	3	0	0	2	0	0	Negative	Negative	Negative
6	2017	HH-RACD	Aceh Besar	1	1	1	1	0	0	0	0	0	Negative	Negative	Negative
6	2017	HH-RACD	Aceh Besar	0	2	0	3	0	0	0	0	0	Negative	Negative	Negative
6	2017	HH-RACD	Aceh Besar	1	2	1	3	0	0	2	0	0	Negative	Negative	Negative
6	2017	HH-RACD	Aceh Besar	2	2	1	1	0	0	2	0	0	Negative	Negative
6	2017	HH-RACD	Aceh Besar	2	2	0	3	0	0	0	0	0	Negative	Negative	Negative
6	2017	HH-RACD	Aceh Besar	2	2	1	3	0	0	2	2	0	Negative	Negative	Negative
6	2017	HH-RACD	Aceh Besar	0	2	0	4	0	0	0	0	0	Negative	Negative	Negative
6	2017	HH-RACD	Aceh Besar	2	2	1	1	0	0	0	0	0	Negative	Negative
6	2017	HH-RACD	Aceh Besar	0	1	0	3	0	0	0	0	0	Negative	Negative
6	2017	HH-RACD	Aceh Besar	3	1	0	1	0	0	2	0	0	Negative	Negative
6	2017	HH-RACD	Aceh Besar	3	2	0	3	0	1	2	0	0	Negative	Negative	Negative
6	2017	PR-RACD	Aceh Besar	2	1	1	2	0	2	0	0	1	Negative	Negative	Negative
6	2017	HH-RACD	Aceh Besar	2	2	1	3	0	1	2	0	0	Negative	Negative	Negative
6	2017	HH-RACD	Aceh Besar	3	1	1	4	0	1	2	2	1	Negative	Negative
6	2017	HH-RACD	Aceh Besar	2	2	1	3	0	0	2	0	1	Negative	Negative	Negative
6	2017	HH-RACD	Aceh Besar	0	1	0	3	0	0	0	0	0	Negative	Negative	Negative
6	2017	HH-RACD	Aceh Besar	2	2	0	1	0	1	2	0	0	Negative	Negative	Negative
7	2017	HH-RACD	Aceh Besar	2	2	1	3	0	0	2	0	1	Negative	Negative
7	2017	PR-RACD	Aceh Besar	3	1	0	1	0	2	1	2	0	Negative	Negative	Negative
7	2017	HH-RACD	Aceh Besar	0	1	0	3	0	0	0	0	0	Negative	Negative	Negative
7	2017	HH-RACD	Aceh Besar	2	2	1	1	0	0	2	0	0	Negative	Negative	Negative
7	2017	HH-RACD	Aceh Besar	0	2	0	4	0	0	0	0	1	Negative	Negative	Negative
7	2017	HH-RACD	Aceh Besar	0	2	0	3	0	0	0	0	0	Negative	Negative
7	2017	HH-RACD	Aceh Besar	0	2	0	3	0	0	0	0	1	Negative	Negative	Negative
7	2017	HH-RACD	Aceh Besar	2	2	0	3	0	0	2	0	1	Negative	Negative	Negative
7	2017	HH-RACD	Aceh Besar	2	1	1	4	0	1	2	0	0	Negative	Negative	Negative
7	2017	HH-RACD	Aceh Besar	0	2	0	3	0	0	0	0	0	Negative	Negative	Negative
7	2017	HH-RACD	Aceh Besar	2	2	1	1	0	1	2	0	0	Negative	Negative
7	2017	HH-RACD	Aceh Besar	2	2	1	3	0	1	2	0	0	Negative	Negative	Negative
7	2017	HH-RACD	Aceh Besar	1	2	1	4	0	0	2	0	0	Negative	Negative	Negative
7	2017	HH-RACD	Aceh Besar	2	1	1	1	0	0	2	0	1	Negative	Negative	Negative
7	2017	HH-RACD	Aceh Besar	1	1	1	3	0	1	2	0	0	Negative	Negative	Negative
7	2017	HH-RACD	Aceh Besar	2	2	1	1	0	1	2	0	0	Negative	Negative	Negative
7	2017	HH-RACD	Aceh Besar	2	2	1	1	0	1	2	0	0	Negative	Negative	Negative
7	2017	PR-RACD	Aceh Besar	2	1	1	1	0	2	1	2	0	Negative	Negative	Negative
7	2017	HH-RACD	Aceh Besar	3	1	1	1	0	0	2	0	0	Negative	Negative
7	2017	HH-RACD	Aceh Besar	3	2	1	3	0	0	2	0	0	Negative	Negative
7	2017	HH-RACD	Aceh Besar	0	2	0	3	0	0	0	0	0	Negative	Negative	Negative
7	2017	HH-RACD	Aceh Besar	3	1	0	2	0	2	2	2	1	Negative	Negative
7	2017	HH-RACD	Aceh Besar	2	1	1	1	0	1	2	0	0	Negative	Negative	Negative
7	2017	HH-RACD	Aceh Besar	2	2	1	3	0	1	2	2	0	Negative	Negative
7	2017	HH-RACD	Aceh Besar	2	2	1	1	0	1	2	0	0	Negative	Negative	Negative
7	2017	HH-RACD	Aceh Besar	2	1	1	1	0	1	2	0	0	Negative	Negative	Negative
7	2017	HH-RACD	Aceh Besar	2	2	1	1	0	1	2	0	0	Negative	Negative	Negative
7	2017	PR-RACD	Aceh Besar	1	1	0	2	0	2	1	2	0	Negative	Negative	Negative
7	2017	HH-RACD	Aceh Besar	0	2	0	3	0	0	0	0	1	Negative	Negative	Negative
7	2017	HH-RACD	Aceh Besar	1	2	1	3	0	0	2	0	1	Negative	Negative
7	2017	HH-RACD	Aceh Besar	1	1	1	3	0	0	2	0	1	Negative	Negative	Negative
8	2017	HH-RACD	Aceh Besar	0	2	0	3	0	0	0	0	0	Negative	Negative	Negative
8	2017	HH-RACD	Aceh Besar	2	2	1	4	0	1	2	0	0	Negative	Negative	Negative
8	2017	HH-RACD	Aceh Besar	0	1	0	4	0	0	0	0	1	Negative	Negative	Negative
8	2017	HH-RACD	Aceh Besar	3	2	0	4	0	0	2	0	0	Negative	Negative
8	2017	HH-RACD	Aceh Besar	1	2	1	1	0	1	1	0	0	Negative	Negative
8	2017	HH-RACD	Aceh Besar	2	1	1	2	0	1	1	0	0	Negative	Negative	Negative
8	2017	HH-RACD	Aceh Besar	1	2	1	1	0	1	2	0	0	Negative	Negative	Negative
8	2017	HH-RACD	Aceh Besar	2	1	1	2	0	1	2	0	0	Negative	Negative	Negative
8	2017	HH-RACD	Aceh Besar	0	2	0	3	0	0	0	0	0	Negative	Negative	Negative
8	2017	HH-RACD	Aceh Besar	3	2	0	1	0	1	2	0	0	Negative	Negative	Negative
8	2017	HH-RACD	Aceh Besar	0	1	0	3	0	0	0	0	0	Negative	Negative	Negative
8	2017	HH-RACD	Aceh Besar	3	2	1	1	0	1	2	0	0	Negative	Negative
8	2017	HH-RACD	Aceh Besar	2	1	1	4	0	2	1	0	1	Negative	Negative	Negative
8	2017	PR-RACD	Aceh Besar	1	1	1	4	0	2	2	2	0	Negative	Negative	Negative
8	2017	PR-RACD	Aceh Besar	1	1	1	4	0	2	2	2	0	Negative	Negative	Negative
8	2017	HH-RACD	Aceh Besar	2	2	1	1	0	1	2	0	0	Negative	Negative	Negative
8	2017	HH-RACD	Aceh Besar	2	1	1	1	0	1	2	0	1	Negative	Negative	Negative
8	2017	HH-RACD	Aceh Besar	1	1	1	2	0	1	1	0	0	Negative	Negative
8	2017	HH-RACD	Aceh Besar	2	2	1	1	0	1	2	2	0	Negative	Negative	Negative
8	2017	HH-RACD	Aceh Besar	2	1	1	3	0	1	1	0	0	Negative	Negative	Negative
8	2017	HH-RACD	Aceh Besar	0	2	0	3	0	0	0	0	0	Negative	Negative
8	2017	HH-RACD	Aceh Besar	2	2	1	3	0	1	2	2	1	Negative	Negative
8	2017	HH-RACD	Aceh Besar	1	2	1	3	0	1	2	2	0	Negative	Negative	Negative
8	2017	HH-RACD	Aceh Besar	1	2	1	1	0	1	2	0	1	Negative	Negative	Negative
8	2017	HH-RACD	Aceh Besar	3	2	0	4	0	0	0	0	0	Negative	Negative
8	2017	HH-RACD	Aceh Besar	0	2	0	3	0	0	0	0	0	Negative	Negative	Negative
8	2017	HH-RACD	Aceh Besar	0	2	0	3	0	0	0	0	1	Negative	Negative	Negative
8	2017	HH-RACD	Aceh Besar	2	2	1	1	0	1	2	0	0	Negative	Negative	Negative
8	2017	HH-RACD	Aceh Besar	0	1	0	3	0	0	2	0	0	Negative	Negative
8	2017	HH-RACD	Aceh Besar	1	2	1	4	0	1	2	0	0	Negative	Negative	Negative
8	2017	HH-RACD	Aceh Besar	0	1	0	4	0	0	0	0	0	Negative	Negative	Negative
8	2017	VB-RACD	Aceh Besar	2	1	1	2	0	2	2	2	0	Negative	Negative	Negative
8	2017	HH-RACD	Aceh Besar	1	2	0	3	0	0	2	0	0	Negative	Negative	Negative
8	2017	HH-RACD	Aceh Besar	2	2	0	1	0	0	2	0	0	Negative	Negative	Negative
8	2017	HH-RACD	Aceh Besar	0	1	0	3	0	0	0	0	0	Negative	Negative	Negative
8	2017	HH-RACD	Aceh Besar	0	1	0	3	0	0	0	0	1	Negative	Negative
8	2017	VB-RACD	Aceh Besar	2	1	1	1	0	1	0	2	0	Negative	Negative	Negative
8	2017	HH-RACD	Aceh Besar	2	1	0	1	0	1	2	0	0	Negative	Negative	Negative
8	2017	HH-RACD	Aceh Besar	0	1	0	3	0	0	0	0	0	Negative	Negative
8	2017	HH-RACD	Aceh Besar	0	2	0	3	0	0	0	0	0	Negative	Negative	Negative
8	2017	VB-RACD	Aceh Besar	2	1	1	4	0	1	0	2	0	Negative	Negative	Negative
8	2017	HH-RACD	Aceh Besar	1	2	1	1	0	0	0	0	0	Negative	Negative
8	2017	HH-RACD	Aceh Besar	3	1	1	1	0	1	2	0	0	Negative	Negative	Negative
8	2017	VB-RACD	Aceh Besar	1	1	1	1	0	0	0	2	0	Negative	Negative	Negative
8	2017	HH-RACD	Aceh Besar	0	2	0	3	0	0	0	0	0	Negative	Negative
8	2017	HH-RACD	Aceh Besar	0	1	0	3	0	0	0	0	0	Negative	Negative	Negative
8	2017	HH-RACD	Aceh Besar	0	1	0	3	0	0	0	0	0	Negative	Negative	Negative
8	2017	HH-RACD	Aceh Besar	2	1	1	1	0	0	2	0	0	Negative	Negative	Negative
8	2017	HH-RACD	Aceh Besar	2	2	0	3	0	0	2	0	1	Negative	Negative
8	2017	HH-RACD	Aceh Besar	0	2	0	4	0	0	0	0	1	Negative	Negative	Negative
8	2017	HH-RACD	Aceh Besar	2	2	1	3	0	0	0	0	0	Negative	Negative
8	2017	HH-RACD	Aceh Besar	1	2	0	3	0	0	2	0	0	Negative	Negative	Negative
8	2017	HH-RACD	Aceh Besar	1	2	1	4	0	0	2	0	0	Negative	Negative	Negative
8	2017	HH-RACD	Aceh Besar	2	2	1	1	0	0	0	0	0	Negative	Negative	Negative
8	2017	HH-RACD	Aceh Besar	3	2	0	1	0	0	2	0	1	Negative	Negative
8	2017	VB-RACD	Aceh Besar	2	1	0	1	0	2	0	2	0	Negative	Negative	Negative
8	2017	HH-RACD	Aceh Besar	0	1	0	3	0	0	0	0	0	Negative	Negative	Negative
8	2017	VB-RACD	Aceh Besar	2	1	1	1	0	2	0	2	0	Negative	Negative	Negative
8	2017	HH-RACD	Aceh Besar	1	1	1	2	0	0	2	0	0	Negative	Negative	Negative
8	2017	HH-RACD	Aceh Besar	2	2	1	1	0	0	0	0	0	Negative	Negative	Negative
8	2017	HH-RACD	Aceh Besar	1	2	0	1	0	0	2	0	0	Negative	Negative
8	2017	HH-RACD	Aceh Besar	0	2	1	3	0	0	0	0	0	Negative	Negative	Negative
8	2017	HH-RACD	Aceh Besar	3	1	1	1	0	1	2	0	0	Negative	Negative
8	2017	HH-RACD	Aceh Besar	2	2	1	3	0	1	2	0	0	Negative	Negative
8	2017	HH-RACD	Aceh Besar	1	1	1	3	0	1	2	0	0	Negative	Negative
8	2017	HH-RACD	Aceh Besar	2	2	1	1	0	1	2	0	1	Negative	Negative	Negative
8	2017	HH-RACD	Aceh Besar	1	2	1	4	0	1	0	0	1	Negative	Negative	Negative
8	2017	HH-RACD	Aceh Besar	2	2	1	3	0	0	0	0	0	Negative	Negative	Negative
8	2017	HH-RACD	Aceh Besar	0	1	0	3	0	0	0	0	0	Negative	Negative
8	2017	HH-RACD	Aceh Besar	0	2	1	3	0	0	2	0	1	Negative	Negative	Negative
8	2017	HH-RACD	Aceh Besar	2	2	1	1	0	1	2	0	0	Negative	Negative	Negative
8	2017	HH-RACD	Aceh Besar	2	2	1	1	0	0	0	0	0	Negative	Negative
8	2017	HH-RACD	Aceh Besar	1	2	1	3	0	1	2	0	0	Negative	Negative	Negative
8	2017	HH-RACD	Aceh Besar	1	2	1	3	0	1	0	0	0	Negative	Negative	Negative
8	2017	HH-RACD	Aceh Besar	1	2	1	3	0	0	0	0	1	Negative	Negative	Negative
8	2017	HH-RACD	Aceh Besar	3	2	1	1	0	1	2	0	0	Negative	Negative	Negative
8	2017	PR-RACD	Aceh Besar	3	1	1	1	0	2	1	2	0	Negative	Negative	Negative
8	2017	HH-RACD	Aceh Besar	0	1	0	3	0	0	0	0	1	Negative	Negative	Negative
8	2017	HH-RACD	Aceh Besar	3	2	1	1	0	1	2	0	0	Negative	Negative
8	2017	HH-RACD	Aceh Besar	3	1	0	4	0	0	0	0	0	Negative	Negative	Negative
8	2017	HH-RACD	Aceh Besar	1	1	1	3	0	1	2	0	0	Negative	Negative	Negative
8	2017	HH-RACD	Aceh Besar	2	2	1	3	0	1	2	0	0	Negative	Negative	Negative
8	2017	HH-RACD	Aceh Besar	2	2	1	1	0	1	0	0	0	Negative	Negative	Negative
8	2017	HH-RACD	Aceh Besar	2	2	1	1	0	1	2	0	0	Negative	Negative
8	2017	HH-RACD	Aceh Besar	1	1	1	3	0	2	2	0	0	Negative	Negative	Negative
8	2017	PR-RACD	Aceh Besar	2	1	1	4	0	2	0	2	0	Negative	Negative	Negative
8	2017	HH-RACD	Aceh Besar	1	1	1	3	0	1	2	0	0	Negative	Negative	Negative
8	2017	HH-RACD	Aceh Besar	2	2	1	1	0	1	1	0	0	Negative	Negative
8	2017	HH-RACD	Aceh Besar	2	1	1	1	0	1	2	0	0	Negative	Negative
8	2017	HH-RACD	Aceh Besar	0	2	0	4	0	0	0	0	1	Negative	Negative	Negative
8	2017	PR-RACD	Aceh Besar	2	1	1	4	0	2	0	2	0	Negative	Negative	Negative
8	2017	HH-RACD	Aceh Besar	1	2	1	3	0	0	2	0	0	Negative	Negative	Negative
8	2017	HH-RACD	Aceh Besar	1	2	1	3	0	0	0	0	1	Negative	Negative	Negative
8	2017	HH-RACD	Aceh Besar	2	2	1	3	0	1	0	0	1	Negative	Negative	Negative
8	2017	HH-RACD	Aceh Besar	1	2	1	1	0	1	2	0	1	Negative	Negative	Negative
8	2017	HH-RACD	Aceh Besar	1	1	1	1	0	1	1	0	1	Negative	Negative
8	2017	HH-RACD	Aceh Besar	0	1	0	3	0	0	0	0	1	Negative	Negative	Negative
8	2017	HH-RACD	Aceh Besar	0	1	0	3	0	0	0	0	0	Negative	Negative	Negative
8	2017	HH-RACD	Aceh Besar	3	1	0	4	0	0	2	0	1	Negative	Negative	Negative
8	2017	HH-RACD	Aceh Besar	2	1	1	4	0	0	2	0	1	Negative	Negative	Negative
8	2017	HH-RACD	Aceh Besar	1	2	1	1	0	1	2	0	1	Negative	Negative	Negative
8	2017	HH-RACD	Aceh Besar	2	2	1	3	0	0	0	0	0	Negative	Negative	Negative
8	2017	HH-RACD	Aceh Besar	1	2	1	3	0	0	2	0	1	Negative	Negative	Negative
8	2017	HH-RACD	Aceh Besar	2	1	1	1	0	0	0	0	0	Negative	Negative	Negative
8	2017	HH-RACD	Aceh Besar	0	1	0	3	0	0	0	0	0	Negative	Negative	Negative
8	2017	HH-RACD	Aceh Besar	0	1	0	3	0	0	0	0	0	Negative	Negative
8	2017	HH-RACD	Aceh Besar	0	1	0	3	0	0	0	0	1	Negative	Negative	Negative
8	2017	HH-RACD	Aceh Besar	0	1	0	3	0	0	0	0	0	Negative	Negative	Negative
8	2017	HH-RACD	Aceh Besar	3	1	1	1	0	1	2	2	1	Negative	Negative
8	2017	HH-RACD	Aceh Besar	0	2	0	4	0	0	0	0	1	Negative	Negative	Negative
8	2017	HH-RACD	Aceh Besar	2	2	1	4	0	0	2	2	1	Negative	Negative	Negative
8	2017	PR-RACD	Aceh Besar	2	1	0	4	0	2	0	2	0	Negative	Negative	Negative
8	2017	HH-RACD	Aceh Besar	3	2	0	4	0	0	2	0	1	Negative	Negative
8	2017	HH-RACD	Aceh Besar	1	2	1	3	0	1	2	0	0	Negative	Negative
8	2017	HH-RACD	Aceh Besar	3	2	0	1	0	1	2	0	1	Negative	Negative
8	2017	PR-RACD	Aceh Besar	2	1	1	4	0	2	0	2	0	Negative	Negative	Negative
8	2017	HH-RACD	Aceh Besar	2	2	1	1	0	1	0	0	0	Negative	Negative	Negative
8	2017	PR-RACD	Aceh Besar	2	1	1	2	0	2	0	2	0	Negative	Negative	Negative
8	2017	HH-RACD	Aceh Besar	2	1	1	1	0	1	0	0	0	Negative	Negative	Negative
8	2017	HH-RACD	Aceh Besar	2	1	1	1	0	1	0	0	0	Negative	Negative	Negative
8	2017	HH-RACD	Aceh Besar	0	2	0	3	0	0	0	0	0	Negative	Negative	Negative
8	2017	PR-RACD	Aceh Besar	2	1	1	4	0	2	0	2	0	Negative	Negative	Negative
8	2017	HH-RACD	Aceh Besar	1	2	1	1	0	1	0	0	0	Negative	Negative	Negative
8	2017	HH-RACD	Aceh Besar	1	1	1	3	0	1	0	0	0	Negative	Negative	Negative
8	2017	HH-RACD	Aceh Besar	2	2	1	1	0	1	0	0	0	Negative	Negative
8	2017	HH-RACD	Aceh Besar	3	2	0	4	0	0	0	0	0	Negative	Negative	Negative
8	2017	HH-RACD	Aceh Besar	2	1	1	1	0	2	0	0	0	Negative	Negative	Negative
8	2017	HH-RACD	Aceh Besar	2	2	1	4	0	0	2	0	0	Negative	Negative	Negative
8	2017	HH-RACD	Aceh Besar	1	2	1	3	0	1	0	0	0	Negative	Negative	Negative
8	2017	HH-RACD	Aceh Besar	2	1	1	4	0	1	0	0	0	Negative	Negative
8	2017	HH-RACD	Aceh Besar	2	2	1	1	0	0	0	0	0	Negative	Negative	Negative
8	2017	HH-RACD	Aceh Besar	2	1	1	3	0	0	0	0	0	Negative	Negative	Negative
8	2017	HH-RACD	Aceh Besar	1	2	1	1	0	1	0	0	0	Negative	Negative	Negative
8	2017	HH-RACD	Aceh Besar	3	1	0	1	0	1	0	0	0	Negative	Negative
8	2017	HH-RACD	Aceh Besar	2	1	1	1	0	2	2	0	0	Negative	Negative	Negative
8	2017	HH-RACD	Aceh Besar	2	1	1	1	0	2	2	0	0	Negative	Negative
8	2017	HH-RACD	Aceh Besar	2	2	1	1	0	1	0	0	0	Negative	Negative	Negative
8	2017	HH-RACD	Aceh Besar	0	2	0	3	0	0	0	0	0	Negative	Negative
8	2017	HH-RACD	Aceh Besar	0	2	0	3	0	0	0	0	0	Negative	Negative	Negative
8	2017	HH-RACD	Aceh Besar	2	2	1	1	0	1	0	0	0	Negative	Negative	Negative
8	2017	HH-RACD	Aceh Besar	1	2	1	1	0	0	0	0	0	Negative	Negative	Negative
8	2017	HH-RACD	Aceh Besar	1	1	1	1	0	1	0	0	0	Negative	Negative	Negative
8	2017	HH-RACD	Aceh Besar	2	2	1	1	0	0	0	0	0	Negative	Negative
8	2017	HH-RACD	Aceh Besar	1	1	1	1	0	0	0	0	0	Negative	Negative	Negative
8	2017	HH-RACD	Aceh Besar	1	2	1	1	0	1	0	0	0	Negative	Negative	Negative
8	2017	HH-RACD	Aceh Besar	0	1	0	4	0	0	0	0	0	Negative	Negative	Negative
8	2017	HH-RACD	Aceh Besar	2	2	0	1	0	0	0	0	0	Negative	Negative
8	2017	HH-RACD	Aceh Besar	0	1	0	3	0	1	0	0	0	Negative	Negative	Negative
8	2017	HH-RACD	Aceh Besar	1	1	1	1	0	1	0	0	0	Negative	Negative	Negative
8	2017	HH-RACD	Aceh Besar	1	2	1	1	0	0	0	0	0	Negative	Negative	Negative
8	2017	HH-RACD	Aceh Besar	0	2	0	3	0	0	0	0	1	Negative	Negative	Negative
8	2017	HH-RACD	Aceh Besar	2	2	1	4	0	0	0	0	0	Negative	Negative	Negative
8	2017	HH-RACD	Aceh Besar	3	1	1	1	0	1	0	0	0	Negative	Negative	Negative
8	2017	HH-RACD	Aceh Besar	0	2	0	3	0	0	0	0	0	Negative	Negative	Negative
8	2017	HH-RACD	Aceh Besar	3	2	1	1	0	0	0	0	1	Negative	Negative	Negative
8	2017	PR-RACD	Aceh Besar	3	1	1	1	0	2	0	2	1	Negative	Negative	Negative
8	2017	PR-RACD	Aceh Besar	2	1	1	1	0	2	0	2	0	Negative	Negative	Negative
8	2017	HH-RACD	Aceh Besar	2	2	1	1	0	1	0	0	0	Negative	Negative
8	2017	HH-RACD	Aceh Besar	2	2	1	1	0	1	0	0	0	Negative	Negative	Negative
8	2017	PR-RACD	Aceh Besar	1	1	1	3	0	2	0	2	1	Negative	Negative	Negative
8	2017	HH-RACD	Aceh Besar	1	1	1	4	0	1	0	0	0	Negative	Negative	Negative
8	2017	HH-RACD	Aceh Besar	1	1	1	3	0	1	0	0	0	Negative	Negative	Negative
8	2017	HH-RACD	Aceh Besar	2	2	1	1	0	0	0	0	0	Negative	Negative	Negative
8	2017	HH-RACD	Aceh Besar	2	1	1	1	0	2	0	0	0	Negative	Negative	Negative
8	2017	HH-RACD	Aceh Besar	1	1	1	3	0	1	0	0	0	Negative	Negative
8	2017	HH-RACD	Aceh Besar	3	1	0	1	0	0	0	0	0	Negative	Negative
8	2017	HH-RACD	Aceh Besar	0	2	0	3	0	0	0	0	0	Negative	Negative	Negative
8	2017	HH-RACD	Aceh Besar	2	2	1	1	0	1	0	0	0	Negative	Negative
8	2017	HH-RACD	Aceh Besar	3	1	0	1	0	0	0	0	0	Positive	Negative	Negative
8	2017	HH-RACD	Aceh Besar	2	2	1	1	0	1	0	2	0	Negative	Negative	Negative
8	2017	HH-RACD	Aceh Besar	0	1	0	3	0	0	0	0	0	Negative	Negative	Negative
8	2017	HH-RACD	Aceh Besar	3	2	0	1	0	1	0	0	0	Negative	Negative	Negative
8	2017	HH-RACD	Aceh Besar	2	2	1	3	0	1	0	2	0	Negative	Negative	Negative
8	2017	HH-RACD	Aceh Besar	2	1	1	1	0	1	0	0	0	Negative	Negative
8	2017	HH-RACD	Aceh Besar	1	2	1	4	0	0	0	0	0	Negative	Negative	Negative
9	2017	HH-RACD	Aceh Besar	3	2	0	4	0	0	0	0	0	Negative	Negative	Negative
9	2017	PR-RACD	Aceh Besar	1	1	1	1	0	2	0	2	1	Negative	Negative	Negative
9	2017	HH-RACD	Aceh Besar	2	1	1	4	0	1	0	0	0	Negative	Negative
9	2017	HH-RACD	Aceh Besar	3	2	0	1	0	1	0	0	0	Negative	Negative	Negative
9	2017	HH-RACD	Aceh Besar	0	2	0	4	0	1	0	0	0	Negative	Negative	Negative
9	2017	HH-RACD	Aceh Besar	0	2	0	3	0	0	0	0	0	Negative	Negative	Negative
9	2017	HH-RACD	Aceh Besar	2	2	1	3	0	1	0	0	0	Negative	Negative	Negative
9	2017	HH-RACD	Aceh Besar	3	2	0	1	0	1	0	0	0	Negative	Negative	Negative
9	2017	HH-RACD	Aceh Besar	0	1	0	4	0	0	0	0	0	Negative	Negative
9	2017	HH-RACD	Aceh Besar	0	2	0	4	0	0	0	0	0	Negative	Negative	Negative
9	2017	HH-RACD	Aceh Besar	2	1	1	4	0	2	0	0	0	Negative	Negative
9	2017	HH-RACD	Aceh Besar	2	1	1	1	0	1	0	0	0	Negative	Negative	Negative
9	2017	HH-RACD	Aceh Besar	3	2	0	1	0	1	0	0	0	Negative	Negative	Negative
9	2017	HH-RACD	Aceh Besar	3	2	1	1	0	1	0	0	1	Negative	Negative
9	2017	HH-RACD	Aceh Besar	2	1	1	1	0	1	0	0	0	Negative	Negative
9	2017	HH-RACD	Aceh Besar	0	1	0	3	0	0	0	0	0	Negative	Negative	Negative
9	2017	HH-RACD	Aceh Besar	3	2	0	4	0	0	0	0	0	Negative	Negative	Negative
9	2017	HH-RACD	Aceh Besar	1	2	1	1	0	1	0	0	0	Negative	Negative	Negative
9	2017	HH-RACD	Aceh Besar	2	2	1	1	0	1	0	0	0	Negative	Negative
9	2017	HH-RACD	Aceh Besar	2	2	0	3	0	0	0	0	0	Negative	Negative	Negative
9	2017	HH-RACD	Aceh Besar	2	2	1	1	0	1	0	0	0	Negative	Negative	Negative
9	2017	HH-RACD	Aceh Besar	2	2	1	1	0	1	0	0	0	Negative	Negative	Negative
9	2017	HH-RACD	Aceh Besar	1	1	1	4	0	2	0	0	0	Negative	Negative
9	2017	HH-RACD	Aceh Besar	3	1	0	4	0	2	0	2	1	Negative	Negative	Negative
9	2017	HH-RACD	Aceh Besar	0	2	0	4	0	0	0	0	0	Negative	Negative
9	2017	HH-RACD	Aceh Besar	2	2	1	1	0	1	0	0	0	Negative	Negative	Negative
9	2017	HH-RACD	Aceh Besar	2	2	1	1	0	0	0	0	0	Negative	Negative	Negative
11	2017	HH-RACD	Aceh Besar	1	2	1	4	0	0	0	0	0	Negative	Negative	Negative
11	2017	HH-RACD	Aceh Besar	3	1	1	4	0	1	0	0	1	Negative	Negative	Negative
11	2017	HH-RACD	Aceh Besar	3	2	1	1	0	0	0	0	0	Negative	Negative	Negative
11	2017	HH-RACD	Aceh Besar	1	2	1	3	0	1	0	0	1	Negative	Negative	Negative
11	2017	HH-RACD	Aceh Besar	2	1	1	1	0	1	0	0	0	Negative	Negative
11	2017	HH-RACD	Aceh Besar	2	2	1	1	0	0	0	0	0	Negative	Negative	Negative
11	2017	VB-RACD	Aceh Besar	2	1	1	2	0	2	0	2	0	Negative	Negative	Negative
11	2017	HH-RACD	Aceh Besar	0	2	1	3	0	0	0	0	0	Negative	Negative
11	2017	HH-RACD	Aceh Besar	2	1	1	1	0	1	0	0	0	Negative	Negative
11	2017	HH-RACD	Aceh Besar	3	2	1	1	0	1	0	0	0	Negative	Negative	Negative
11	2017	HH-RACD	Aceh Besar	3	2	0	1	0	1	0	0	0	Negative	Negative	Negative
11	2017	HH-RACD	Aceh Besar	0	2	0	3	0	0	0	0	0	Negative	Negative	Negative
11	2017	VB-RACD	Aceh Besar	3	1	0	2	0	2	0	2	0	Negative	Negative	Negative
11	2017	HH-RACD	Aceh Besar	2	2	1	1	0	1	0	0	0	Negative	Negative	Negative
11	2017	HH-RACD	Aceh Besar	2	1	0	1	0	1	0	0	0	Negative	Negative	Negative
11	2017	HH-RACD	Aceh Besar	2	2	0	1	0	1	0	0	0	Negative	Negative	Negative
11	2017	VB-RACD	Aceh Besar	2	1	1	2	0	2	0	2	1	Negative	Negative	Negative
11	2017	HH-RACD	Aceh Besar	3	1	1	1	0	1	0	0	0	Negative	Negative	Negative
11	2017	HH-RACD	Aceh Besar	3	2	0	1	0	1	0	0	0	Negative	Negative
11	2017	HH-RACD	Aceh Besar	3	2	0	1	0	1	0	0	0	Negative	Negative	Negative
11	2017	HH-RACD	Aceh Besar	3	1	1	4	0	0	0	0	0	Negative	Negative
11	2017	HH-RACD	Aceh Besar	3	2	0	1	0	1	0	0	0	Negative	Negative
11	2017	HH-RACD	Aceh Besar	0	2	0	3	0	0	0	0	0	Negative	Negative	Negative
11	2017	HH-RACD	Aceh Besar	2	2	1	1	0	1	0	0	0	Negative	Negative	Negative
11	2017	HH-RACD	Aceh Besar	2	1	1	1	0	1	0	0	0	Negative	Negative
11	2017	HH-RACD	Aceh Besar	3	2	0	1	0	1	0	0	0	Negative	Negative	Negative
11	2017	HH-RACD	Aceh Besar	1	1	1	1	0	1	0	0	0	Negative	Negative	Negative
11	2017	HH-RACD	Aceh Besar	3	1	0	1	0	0	0	0	0	Negative	Negative
11	2017	VB-RACD	Aceh Besar	1	1	1	2	0	2	0	2	1	Negative	Negative	Negative
11	2017	VB-RACD	Aceh Besar	2	1	1	2	0	2	0	2	0	Negative	Negative	Negative
11	2017	HH-RACD	Aceh Besar	3	1	1	1	0	1	0	0	0	Negative	Negative
11	2017	HH-RACD	Aceh Besar	3	1	1	1	0	1	0	0	0	Negative	Negative
11	2017	HH-RACD	Aceh Besar	3	2	0	1	0	1	0	0	0	Negative	Negative
2	2018	HH-RACD	Aceh Besar	2	2	0	3	0	1	2	0	1	Negative	Negative	Negative
2	2018	PR-RACD	Aceh Besar	1	1	1	2	0	2	0	2	0	Negative	Negative	Negative
2	2018	HH-RACD	Aceh Besar	2	2	0	1	0	1	2	0	0	Negative	Negative
2	2018	HH-RACD	Aceh Besar	3	2	0	1	0	1	2	0	0	Negative	Negative	Negative
2	2018	HH-RACD	Aceh Besar	2	2	1	3	0	0	2	0	0	Negative	Negative	Negative
2	2018	HH-RACD	Aceh Besar	2	2	0	1	0	1	2	0	0	Negative	Negative	Negative
2	2018	HH-RACD	Aceh Besar	2	2	1	3	0	1	2	0	0	Negative	Negative	Negative
2	2018	PR-RACD	Aceh Besar	2	1	1	2	0	2	0	2	0	Negative	Negative	Negative
2	2018	HH-RACD	Aceh Besar	2	1	1	1	0	1	2	0	0	Negative	Negative
2	2018	HH-RACD	Aceh Besar	1	2	1	3	0	0	2	0	1	Negative	Negative
2	2018	HH-RACD	Aceh Besar	3	1	0	1	0	1	2	0	0	Negative	Negative	Negative
2	2018	HH-RACD	Aceh Besar	2	1	1	1	0	1	2	0	0	Negative	Negative	Negative
2	2018	HH-RACD	Aceh Besar	0	1	0	3	0	0	0	0	0	Negative	Negative	Negative
2	2018	HH-RACD	Aceh Besar	2	2	1	3	0	1	2	0	0	Negative	Negative	Negative
2	2018	HH-RACD	Aceh Besar	0	1	0	3	0	0	0	0	0	Negative	Negative	Negative
2	2018	HH-RACD	Aceh Besar	0	2	1	3	0	0	2	0	1	Negative	Negative	Negative
2	2018	HH-RACD	Aceh Besar	0	2	1	3	0	0	2	0	0	Negative	Negative	Negative
2	2018	HH-RACD	Aceh Besar	2	2	1	1	0	1	2	0	0	Negative	Negative	Negative
2	2018	HH-RACD	Aceh Besar	0	1	0	3	0	0	0	0	0	Negative	Negative
2	2018	HH-RACD	Aceh Besar	2	1	1	1	0	1	2	0	0	Negative	Negative	Negative
2	2018	HH-RACD	Aceh Besar	3	1	0	4	0	0	2	0	1	Negative	Negative
2	2018	HH-RACD	Aceh Besar	0	1	0	3	0	0	0	0	1	Negative	Negative	Negative
2	2018	HH-RACD	Aceh Besar	2	1	1	4	0	1	2	0	0	Negative	Negative	Negative
2	2018	HH-RACD	Aceh Besar	3	2	0	1	0	1	2	0	1	Negative	Negative	Negative
2	2018	HH-RACD	Aceh Besar	1	2	1	4	0	1	2	0	0	Negative	Negative	Negative
2	2018	PR-RACD	Aceh Besar	1	1	1	2	0	2	2	2	0	Negative	Negative	Negative
2	2018	HH-RACD	Aceh Besar	0	1	0	3	0	0	0	0	0	Negative	Negative	Negative
2	2018	HH-RACD	Aceh Besar	0	2	0	4	0	0	0	0	0	Negative	Negative
5	2017	VB-RACD	Aceh Besar	2	1	1	2	0	2	1	2	0	Negative	Negative	Negative
5	2017	VB-RACD	Aceh Besar	1	1	1	4	0	0	1	2	0	Negative	Negative	Negative
6	2017	VB-RACD	Aceh Besar	2	1	1	4	0	2	0	0	1	Negative	Negative	Negative
6	2017	VB-RACD	Aceh Besar	2	2	1	2	0	0	2	0	0	Negative	Negative	Negative
6	2017	VB-RACD	Aceh Besar	2	1	1	2	0	2	0	2	0	Negative	Negative	Negative
6	2017	VB-RACD	Aceh Besar	3	1	0	4	1	1	1	0	0	Negative	Negative	Negative
5	2017	VB-RACD	Aceh Besar	1	1	1	2	0	0	0	2	88	Negative	Negative	Negative
6	2017	VB-RACD	Aceh Besar	3	1	0	2	1	2	0	2	0	Negative	Negative	Negative
5	2017	VB-RACD	Aceh Besar	1	1	1	2	0	0	1	2	0	Negative	Negative	Negative
5	2017	VB-RACD	Aceh Besar	2	1	1	2	0	0	1	2	0	Negative	Negative	Negative
5	2017	VB-RACD	Aceh Besar	2	1	1	2	0	2	1	2	0	Negative	Negative	Negative
5	2017	VB-RACD	Aceh Besar	2	1	1	2	1	1	1	0	0	Negative	Negative	Negative
5	2017	VB-RACD	Aceh Besar	2	1	1	2	1	2	1	2	0	Negative	Negative	Negative
5	2017	VB-RACD	Aceh Besar	2	2	1	2	0	2	0	0	0	Negative	Negative	Negative
6	2017	VB-RACD	Aceh Besar	2	1	1	4	0	0	1	0	0	Negative	Negative	Negative
6	2017	VB-RACD	Aceh Besar	2	2	1	2	0	1	0	2	0	Negative	Negative	Negative
5	2017	VB-RACD	Aceh Besar	2	1	1	2	0	2	1	2	0	Negative	Negative	Negative
6	2017	HH-RACD	Aceh Besar	2	1	1	1	1	1	1	0	1	Negative	Negative	Negative
6	2017	HH-RACD	Aceh Besar	3	2	1	3	0	0	1	0	1	Negative	Negative
6	2017	HH-RACD	Aceh Besar	0	2	0	3	0	0	1	0	1	Negative	Negative	Negative
6	2017	HH-RACD	Aceh Besar	0	1	0	3	0	0	0	0	1	Negative	Negative	Negative
6	2017	HH-RACD	Aceh Besar	3	1	0	1	0	2	1	0	1	Negative	Negative
6	2017	HH-RACD	Aceh Besar	3	1	0	3	0	0	1	0	1	Negative	Negative	Negative
6	2017	HH-RACD	Aceh Besar	0	2	0	3	0	0	1	0	1	Negative	Negative
6	2017	HH-RACD	Aceh Besar	2	1	1	1	0	1	2	0	1	Negative	Negative
6	2017	HH-RACD	Aceh Besar	2	1	1	1	0	2	0	0	0	Negative	Negative
6	2017	HH-RACD	Aceh Besar	0	2	0	3	0	2	1	0	1	Negative	Negative	Negative
6	2017	HH-RACD	Aceh Besar	1	1	1	4	0	2	1	0	1	Negative	Negative	Negative
6	2017	HH-RACD	Aceh Besar	3	2	1	3	0	0	2	0	1	Negative	Negative
6	2017	HH-RACD	Aceh Besar	2	2	1	3	0	1	0	0	1	NA	NA
6	2017	HH-RACD	Aceh Besar	0	2	0	4	0	0	0	0	1	Negative	Negative
6	2017	HH-RACD	Aceh Besar	2	1	0	1	0	0	1	0	0	Negative	Negative	Negative
6	2017	HH-RACD	Aceh Besar	3	2	0	3	0	0	1	0	1	Negative	Negative
6	2017	HH-RACD	Aceh Besar	2	2	1	3	0	0	0	0	1	Negative	Negative
1	2018	HH-RACD	Aceh Besar	0	1	1	4	0	0	1	0	1	Negative	Negative
1	2018	HH-RACD	Aceh Besar	0	2	1	3	0	0	1	0	1	Negative	Negative
6	2017	HH-RACD	Aceh Besar	2	1	1	1	0	2	0	0	1	Negative	Negative	Negative
6	2017	HH-RACD	Aceh Besar	3	1	1	4	0	2	1	2	1	Negative	Negative	Negative
6	2017	HH-RACD	Aceh Besar	0	2	0	3	0	0	2	0	1	Negative	Negative
6	2017	HH-RACD	Aceh Besar	1	1	1	4	0	2	1	0	1	Negative	Negative
6	2017	HH-RACD	Aceh Besar	0	2	0	4	0	0	0	0	1	Negative	Negative
6	2017	HH-RACD	Aceh Besar	0	1	0	4	0	0	1	0	1	Negative	Negative	Negative
6	2017	HH-RACD	Aceh Besar	2	2	0	3	0	1	2	0	1	Negative	Negative
6	2017	HH-RACD	Aceh Besar	1	2	1	3	0	0	1	0	1	Negative	Negative
6	2017	HH-RACD	Aceh Besar	0	2	0	4	0	0	0	0	1	Negative	Negative	Negative
7	2017	HH-RACD	Aceh Besar	1	1	1	4	0	0	1	0	0	Negative	Negative
7	2017	HH-RACD	Aceh Besar	1	2	1	3	0	0	1	0	1	Negative	Negative	Negative
7	2017	HH-RACD	Aceh Besar	0	1	0	4	0	0	1	0	0	Negative	Negative	Negative
7	2017	HH-RACD	Aceh Besar	2	2	0	3	0	1	1	0	1	Negative	Negative
7	2017	HH-RACD	Aceh Besar	3	1	0	1	0	2	1	2	0	Negative	Negative
7	2017	HH-RACD	Aceh Besar	0	2	0	4	0	0	1	0	1	Negative	Negative	Negative
7	2017	HH-RACD	Aceh Besar	3	2	0	3	0	0	1	0	0	Negative	Negative
7	2017	HH-RACD	Aceh Besar	0	2	0	3	0	0	2	0	0	Negative	Negative
7	2017	HH-RACD	Aceh Besar	3	2	0	3	0	0	1	0	0	Negative	Negative	Negative
7	2017	HH-RACD	Aceh Besar	0	1	0	4	0	0	1	0	1	Negative	Negative
7	2017	HH-RACD	Aceh Besar	0	1	0	3	0	0	2	0	1	Negative	Negative	Negative
7	2017	HH-RACD	Aceh Besar	1	2	0	3	0	1	1	0	1	Negative	Negative	Negative
7	2017	HH-RACD	Aceh Besar	3	2	1	4	0	0	1	0	1	Negative	Negative
7	2017	HH-RACD	Aceh Besar	1	2	1	3	0	0	1	0	0	Negative	Negative
7	2017	HH-RACD	Aceh Besar	1	2	0	3	0	0	1	0	0	Negative	Negative
7	2017	HH-RACD	Aceh Besar	2	1	0	1	0	1	1	0	0	Negative	Negative
7	2017	HH-RACD	Aceh Besar	1	2	1	3	0	0	1	0	1	Negative	Negative	Negative
7	2017	HH-RACD	Aceh Besar	0	1	0	4	0	0	1	0	1	Negative	Negative	Negative
7	2017	HH-RACD	Aceh Besar	0	1	0	4	0	0	1	0	0	Negative	Negative	Negative
7	2017	HH-RACD	Aceh Besar	3	1	1	4	0	0	1	0	1	Negative	Negative	Negative
7	2017	HH-RACD	Aceh Besar	2	1	0	1	0	1	1	0	0	Negative	Negative	Negative
7	2017	HH-RACD	Aceh Besar	1	1	1	1	0	0	1	0	0	Negative	Negative	Negative
7	2017	HH-RACD	Aceh Besar	1	2	1	3	0	0	1	0	1	Negative	Negative	Negative
7	2017	HH-RACD	Aceh Besar	0	1	0	3	0	0	1	0	0	Negative	Negative
7	2017	HH-RACD	Aceh Besar	3	1	1	1	0	1	1	0	1	Negative	Negative	Negative
7	2017	HH-RACD	Aceh Besar	2	2	1	3	0	0	1	0	0	Negative	Negative
7	2017	HH-RACD	Aceh Besar	1	2	1	3	0	0	1	0	1	Negative	Negative	Negative
7	2017	HH-RACD	Aceh Besar	0	2	0	4	0	0	1	0	0	Negative	Negative	Negative
7	2017	HH-RACD	Aceh Besar	1	1	1	1	0	2	1	2	1	Negative	Negative
7	2017	HH-RACD	Aceh Besar	0	2	0	4	0	0	1	0	0	Negative	Negative	Negative
8	2017	HH-RACD	Aceh Besar	0	2	0	4	0	0	0	0	1	Negative	Negative	Negative
8	2017	HH-RACD	Aceh Besar	1	2	1	3	0	0	0	0	0	Negative	Negative
8	2017	HH-RACD	Aceh Besar	2	2	1	3	0	0	0	0	1	Negative	Negative	Negative
8	2017	HH-RACD	Aceh Besar	3	2	0	3	0	0	0	0	1	Negative	Negative
8	2017	HH-RACD	Aceh Besar	3	1	0	1	0	0	0	0	1	Negative	Negative	Negative
8	2017	HH-RACD	Aceh Besar	0	1	0	4	0	0	0	0	1	Negative	Negative	Negative
8	2017	HH-RACD	Aceh Besar	3	1	0	4	0	1	0	0	1	Negative	Negative
8	2017	HH-RACD	Aceh Besar	3	1	0	1	0	1	0	0	0	Negative	Negative	Negative
8	2017	HH-RACD	Aceh Besar	2	1	1	1	0	0	0	0	1	Negative	Negative
8	2017	HH-RACD	Aceh Besar	1	2	1	3	0	0	0	0	1	Negative	Negative
8	2017	HH-RACD	Aceh Besar	0	1	0	3	0	0	0	0	1	Negative	Negative	Negative
8	2017	HH-RACD	Aceh Besar	2	1	0	1	0	0	0	0	1	Negative	Negative	Negative
8	2017	HH-RACD	Aceh Besar	3	2	0	3	0	0	0	0	0	Negative	Negative	Negative
8	2017	HH-RACD	Aceh Besar	0	1	0	4	0	0	0	0	1	Negative	Negative	Negative
8	2017	HH-RACD	Aceh Besar	1	2	0	3	0	0	0	0	1	Negative	Negative	Negative
8	2017	HH-RACD	Aceh Besar	0	1	0	4	0	0	0	0	1	Negative	Negative	Negative
8	2017	HH-RACD	Aceh Besar	1	2	1	3	0	0	0	0	1	Negative	Negative	Negative
8	2017	HH-RACD	Aceh Besar	2	2	1	3	0	0	0	0	1	Negative	Negative	Negative
8	2017	HH-RACD	Aceh Besar	1	2	1	4	0	0	0	0	1	Negative	Negative	Negative
8	2017	HH-RACD	Aceh Besar	1	1	0	1	0	0	0	0	1	Negative	Negative
8	2017	HH-RACD	Aceh Besar	1	1	1	1	0	1	0	0	1	Negative	Negative	Negative
8	2017	HH-RACD	Aceh Besar	1	1	1	1	0	1	0	0	0	Negative	Negative	Negative
8	2017	HH-RACD	Aceh Besar	2	2	0	3	0	0	0	0	1	Negative	Negative
8	2017	HH-RACD	Aceh Besar	0	1	0	4	0	0	0	0	1	Negative	Negative	Negative
8	2017	HH-RACD	Aceh Besar	0	2	0	4	0	0	0	0	0	Negative	Negative	Negative
8	2017	HH-RACD	Aceh Besar	2	1	1	4	0	1	2	0	0	Negative	Negative	Negative
8	2017	HH-RACD	Aceh Besar	2	1	1	4	0	1	1	0	0	Negative	Negative	Negative
8	2017	VB-RACD	Aceh Jaya	2	1	1	4	1	2	1	2	1	Negative	Negative	Negative
8	2017	VB-RACD	Aceh Jaya	2	1	1	4	0	1	1	2	1	Negative	Negative	Negative
8	2017	VB-RACD	Aceh Jaya	1	1	1	4	1	2	1	0	0	Negative	Negative	Negative
8	2017	HH-RACD	Aceh Besar	3	1	1	4	0	1	2	0	0	Negative	Negative	Negative
8	2017	HH-RACD	Aceh Besar	1	1	1	4	0	0	1	0	1	Negative	Negative	Negative
8	2017	HH-RACD	Aceh Besar	2	1	1	4	0	1	1	0	1	Negative	Negative
8	2017	HH-RACD	Aceh Besar	2	1	1	4	0	0	1	0	1	Negative	Negative
8	2017	HH-RACD	Aceh Besar	2	1	1	4	0	1	1	0	0	Negative	Negative	Negative
8	2017	HH-RACD	Aceh Besar	3	1	1	4	0	0	2	0	1	Negative	Negative	Negative
8	2017	HH-RACD	Aceh Besar	3	1	1	4	0	1	1	0	0	Negative	Negative
4	2017	HH-RACD	Aceh Besar	2	2	1	3	1	1	2	0	1	Negative	Negative	Negative
8	2017	HH-RACD	Aceh Besar	2	1	1	4	0	1	2	0	0	Negative	Negative
8	2017	HH-RACD	Aceh Besar	1	2	1	4	0	2	2	0	0	Negative	Negative	Negative
8	2017	VB-RACD	Aceh Jaya	2	1	0	4	0	2	1	0	1	Negative	Negative	Negative
8	2017	HH-RACD	Aceh Besar	2	2	1	3	0	0	2	0	1	Negative	Negative
8	2017	HH-RACD	Aceh Besar	1	1	1	4	0	1	1	0	0	Negative	Negative
8	2017	HH-RACD	Aceh Besar	2	2	1	3	0	0	1	0	0	Negative	Negative
8	2017	HH-RACD	Aceh Besar	2	2	1	3	0	0	2	0	1	Negative	Negative	Negative
8	2017	HH-RACD	Aceh Besar	0	1	0	4	0	0	1	0	1	Negative	Negative	Negative
8	2017	HH-RACD	Aceh Besar	2	1	0	1	0	2	1	0	0	Negative	Negative
8	2017	VB-RACD	Aceh Jaya	1	1	1	4	1	2	2	0	0	Negative	Negative	Negative
8	2017	HH-RACD	Aceh Besar	2	2	1	3	1	0	2	0	1	Negative	Negative
8	2017	HH-RACD	Aceh Besar	1	2	1	3	1	0	2	0	1	Negative	Negative
8	2017	HH-RACD	Aceh Besar	3	1	0	1	0	0	1	0	0	Negative	Negative	Negative
8	2017	HH-RACD	Aceh Besar	0	2	0	4	0	0	2	0	1	Negative	Negative	Negative
8	2017	VB-RACD	Aceh Jaya	1	1	1	4	1	2	1	0	0	Negative	Negative	Negative
8	2017	HH-RACD	Aceh Besar	2	2	1	3	0	0	1	0	0	Negative	Negative
8	2017	HH-RACD	Aceh Besar	0	1	0	4	0	0	1	0	1	Negative	Negative	Negative
8	2017	HH-RACD	Aceh Besar	2	2	1	3	0	1	1	0	1	Negative	Negative	Negative
1	2018	HH-RACD	Aceh Besar	0	2	0	3	0	0	0	0	0	Negative	Negative	Negative
1	2018	HH-RACD	Aceh Besar	2	2	0	3	0	0	2	0	1	Negative	Negative	Negative
1	2018	HH-RACD	Aceh Besar	3	1	0	1	0	0	2	0	1	Negative	Negative
1	2018	HH-RACD	Aceh Besar	2	1	1	4	0	0	2	0	0	Negative	Negative	Negative
1	2018	VB-RACD	Aceh Besar	3	1	0	4	0	1	1	2	1	Negative	Negative	Negative
1	2018	HH-RACD	Aceh Besar	1	1	1	4	1	0	2	0	1	Negative	Negative	Negative
1	2018	HH-RACD	Aceh Besar	2	2	1	3	0	0	1	0	0	Negative	Negative	Negative
1	2018	HH-RACD	Aceh Besar	1	2	1	3	0	0	2	0	1	Negative	Negative	Negative
1	2018	HH-RACD	Aceh Besar	0	2	0	3	0	0	1	0	0	Negative	Negative
1	2018	HH-RACD	Aceh Besar	2	1	1	4	0	0	1	0	0	Negative	Negative	Negative
1	2018	HH-RACD	Aceh Besar	0	1	0	4	0	0	0	0	0	Negative	Negative	Negative
1	2018	HH-RACD	Aceh Besar	3	2	1	1	0	1	2	0	1	Negative	Negative	Negative
1	2018	HH-RACD	Aceh Besar	0	2	0	3	0	0	2	0	1	Negative	Negative
1	2018	HH-RACD	Aceh Besar	2	1	1	4	0	1	1	0	0	Negative	Negative	Negative
1	2018	HH-RACD	Aceh Besar	2	1	1	1	0	0	1	0	0	Negative	Negative
1	2018	HH-RACD	Aceh Besar	0	2	0	4	0	0	2	0	0	Negative	Negative
1	2018	HH-RACD	Aceh Besar	0	1	0	4	0	0	1	0	0	Negative	Negative	Negative
1	2018	HH-RACD	Aceh Besar	0	1	0	3	0	0	1	0	0	Negative	Negative	Negative
1	2018	HH-RACD	Aceh Besar	2	1	1	1	0	1	0	0	0	Negative	Negative	Negative
1	2018	HH-RACD	Aceh Besar	0	2	0	3	0	0	1	0	0	Negative	Negative
1	2018	HH-RACD	Aceh Besar	2	2	1	3	0	0	1	0	0	Negative	Negative
1	2018	HH-RACD	Aceh Besar	1	2	1	3	0	0	2	0	1	Negative	Negative	Negative
1	2018	HH-RACD	Aceh Besar	2	2	1	3	0	0	1	0	0	Negative	Negative
1	2018	HH-RACD	Aceh Besar	2	2	1	4	0	0	2	0	1	Negative	Negative	Negative
1	2018	HH-RACD	Aceh Besar	0	1	0	4	0	0	0	0	1	Negative	Negative
1	2018	HH-RACD	Aceh Besar	2	2	1	3	0	0	0	0	0	Negative	Negative	Negative
1	2018	HH-RACD	Aceh Besar	2	2	1	4	0	0	0	0	0	Negative	Negative	Negative
1	2018	HH-RACD	Aceh Besar	3	1	1	4	0	0	1	0	0	Negative	Negative
1	2018	HH-RACD	Aceh Besar	2	1	1	4	0	1	2	0	0	Negative	Negative	Negative
1	2018	HH-RACD	Aceh Besar	0	2	0	4	0	0	2	0	1	Negative	Negative	Negative
1	2018	HH-RACD	Aceh Besar	0	1	0	3	0	0	2	0	0	Negative	Negative
1	2018	HH-RACD	Aceh Besar	3	1	0	1	0	1	2	0	0	Negative	Negative	Negative
1	2018	HH-RACD	Aceh Besar	2	1	1	4	0	0	1	0	0	Negative	Negative
1	2018	HH-RACD	Aceh Besar	0	2	0	3	0	0	1	0	0	Negative	Negative	Negative
1	2018	HH-RACD	Aceh Besar	0	1	0	3	0	0	2	0	1	Negative	Negative
1	2018	HH-RACD	Aceh Besar	0	1	0	3	0	0	2	0	1	Negative	Negative
1	2018	VB-RACD	Aceh Besar	3	1	1	4	0	1	1	2	0	Negative	Negative	Negative
1	2018	VB-RACD	Aceh Besar	2	1	0	2	0	1	1	0	0	Negative	Negative	Negative
1	2018	VB-RACD	Aceh Besar	1	1	1	4	0	1	1	2	0	Negative	Negative	Negative
1	2018	VB-RACD	Aceh Besar	2	1	0	2	0	1	1	0	0	Negative	Negative	Negative
1	2018	VB-RACD	Aceh Besar	1	1	0	2	0	2	1	2	0	Negative	Negative	Negative
1	2018	VB-RACD	Aceh Besar	2	1	0	1	0	2	1	2	0	Negative	Negative	Negative
1	2018	VB-RACD	Aceh Besar	2	1	0	4	0	1	1	2	0	Negative	Negative	Negative
1	2018	VB-RACD	Aceh Besar	1	1	0	2	0	2	1	2	1	Negative	Negative	Negative
1	2018	VB-RACD	Aceh Besar	3	1	1	4	0	1	1	2	0	Negative	Negative	Negative
1	2018	VB-RACD	Aceh Besar	3	1	1	4	0	1	1	2	0	Negative	Negative	Negative
1	2018	VB-RACD	Aceh Besar	1	1	1	2	0	1	1	2	1	Negative	Negative	Negative
1	2018	VB-RACD	Aceh Besar	3	1	1	4	1	2	1	2	0	Negative	Negative	Negative
1	2018	VB-RACD	Aceh Besar	2	1	0	2	0	1	1	0	0	Negative	Negative	Negative
1	2018	VB-RACD	Aceh Besar	1	1	1	4	0	1	1	2	1	Negative	Negative	Negative
1	2018	VB-RACD	Aceh Besar	3	1	1	4	0	1	1	2	0	Negative	Negative	Negative
1	2018	VB-RACD	Aceh Besar	1	1	1	2	0	2	1	2	0	Negative	Negative	Negative
1	2018	VB-RACD	Aceh Besar	1	1	0	2	0	0	1	0	0	Negative	Negative	Negative
1	2018	VB-RACD	Aceh Besar	2	1	0	4	0	1	1	0	0	Negative	Negative	Negative
1	2018	VB-RACD	Aceh Besar	2	1	0	4	0	1	1	1	0	Negative	Negative	Negative
1	2018	VB-RACD	Aceh Besar	1	1	1	2	0	1	1	2	0	Negative	Negative	Negative
1	2018	VB-RACD	Aceh Besar	3	1	0	4	0	1	1	2	0	Negative	Negative	Negative
1	2018	VB-RACD	Aceh Besar	3	2	0	4	0	0	1	2	0	Negative	Negative	Negative
1	2018	VB-RACD	Aceh Besar	2	2	0	4	0	1	1	0	0	Negative	Negative	Negative
1	2018	VB-RACD	Aceh Besar	3	1	0	2	0	1	1	2	1	Negative	Negative	Negative
1	2018	VB-RACD	Aceh Besar	3	1	0	2	0	1	1	2	0	Negative	Negative	Negative
1	2018	VB-RACD	Aceh Besar	2	2	0	4	0	1	1	2	0	Negative	Negative	Negative
1	2018	VB-RACD	Aceh Besar	2	1	0	2	0	1	1	0	0	Negative	Negative	Negative
1	2018	VB-RACD	Aceh Besar	3	1	0	2	0	1	1	0	0	Negative	Negative	Negative
1	2018	VB-RACD	Aceh Besar	2	1	1	4	0	1	1	2	1	Negative	Negative	Negative
1	2018	VB-RACD	Aceh Besar	2	1	0	2	0	1	1	0	0	Negative	Negative	Negative
1	2018	VB-RACD	Aceh Besar	1	1	1	2	0	2	1	2	1	Negative	Negative	Negative
1	2018	VB-RACD	Aceh Besar	3	1	0	2	0	1	1	0	0	Negative	Negative	Negative
1	2018	VB-RACD	Aceh Besar	1	1	1	2	0	2	1	2	0	Negative	Negative	Negative
1	2018	VB-RACD	Aceh Besar	2	1	1	4	0	1	1	2	0	Negative	Negative	Negative
1	2018	VB-RACD	Aceh Besar	1	1	1	4	0	1	1	0	1	Negative	Negative	Negative
1	2018	VB-RACD	Aceh Besar	2	1	0	4	0	1	1	2	0	Negative	Negative	Negative
1	2018	VB-RACD	Aceh Besar	2	1	0	2	0	1	1	2	1	Negative	Negative	Negative
1	2018	VB-RACD	Aceh Besar	3	1	0	4	0	1	1	2	1	Negative	Negative	Negative
7	2017	HH-RACD	Aceh Besar	2	2	0	3	1	0	0	0	1	Negative	Negative	Negative
7	2017	HH-RACD	Aceh Besar	1	2	1	3	0	0	0	0	1	Negative	Negative	Negative
7	2017	HH-RACD	Aceh Besar	0	2	1	3	0	0	0	0	0	Negative	Negative
7	2017	HH-RACD	Aceh Besar	2	1	1	1	0	0	0	0	1	Negative	Negative	Negative
7	2017	HH-RACD	Aceh Besar	2	2	1	4	0	0	0	0	1	Negative	Negative	Negative
7	2017	HH-RACD	Aceh Besar	0	1	0	3	0	0	0	0	0	Negative	Negative
7	2017	HH-RACD	Aceh Besar	2	2	1	1	0	0	0	0	1	Negative	Negative	Negative
7	2017	HH-RACD	Aceh Besar	1	2	1	4	0	0	0	0	1	Negative	Negative
7	2017	HH-RACD	Aceh Besar	2	1	1	1	1	1	0	0	1	Negative	Negative	Negative
7	2017	HH-RACD	Aceh Besar	0	2	0	4	0	0	0	0	1	Negative	Negative	Negative
7	2017	HH-RACD	Aceh Besar	3	1	0	1	1	0	0	0	1	Negative	Negative	Negative
7	2017	HH-RACD	Aceh Besar	1	2	1	1	0	0	0	0	0	Negative	Negative
7	2017	HH-RACD	Aceh Besar	0	2	0	4	0	0	0	0	1	Negative	Negative
7	2017	HH-RACD	Aceh Besar	0	1	1	3	0	0	0	0	0	Negative	Negative	Negative
7	2017	HH-RACD	Aceh Besar	2	2	1	3	0	0	0	0	1	Negative	Negative	Negative
7	2017	HH-RACD	Aceh Besar	1	2	1	3	0	0	0	0	1	Negative	Negative
7	2017	HH-RACD	Aceh Besar	1	2	1	4	0	0	0	0	0	Negative	Negative	Negative
7	2017	HH-RACD	Aceh Besar	1	1	1	1	0	0	0	0	0	Negative	Negative	Negative
7	2017	PR-RACD	Aceh Besar	3	1	0	4	1	2	0	2	0	Negative	Negative	Negative
7	2017	HH-RACD	Aceh Besar	0	2	1	3	0	0	0	0	0	Negative	Negative	Negative
7	2017	HH-RACD	Aceh Besar	0	1	1	4	0	0	0	0	0	Negative	Negative	Negative
7	2017	HH-RACD	Aceh Besar	3	2	0	1	1	0	0	0	1	Negative	Negative	Negative
7	2017	HH-RACD	Aceh Besar	0	2	0	4	0	0	0	0	1	Negative	Negative
7	2017	HH-RACD	Aceh Besar	0	1	1	3	0	0	0	0	0	Negative	Negative	Negative
7	2017	HH-RACD	Aceh Besar	1	2	1	1	0	0	0	0	1	Negative	Negative	Negative
7	2017	HH-RACD	Aceh Besar	0	1	0	4	0	0	0	0	1	Negative	Negative	Negative
7	2017	HH-RACD	Aceh Besar	1	1	1	4	0	0	0	0	0	Negative	Negative
7	2017	HH-RACD	Aceh Besar	0	2	0	3	0	0	0	0	1	Negative	Negative
7	2018	HH-RACD	Aceh Jaya	1	1	1	4	0	0	0	0	0	Negative	Pv	Negative
7	2018	HH-RACD	Aceh Jaya	2	1	1	1	0	1	1	0	1	Negative	Negative
7	2018	HH-RACD	Aceh Jaya	0	1	0	4	0	0	0	0	1	Negative	Negative
7	2018	HH-RACD	Aceh Jaya	0	1	0	4	0	0	0	0	1	Negative	Negative	Negative
7	2018	HH-RACD	Aceh Jaya	0	1	0	4	0	0	0	0	1	Negative	Negative
7	2018	HH-RACD	Aceh Jaya	1	1	1	1	0	0	0	0	0	Negative	Negative
7	2018	HH-RACD	Aceh Jaya	2	2	1	4	1	0	0	0	0	Negative	Negative	Negative
7	2018	HH-RACD	Aceh Jaya	2	1	1	2	0	0	0	2	0	Negative	Negative	Negative
7	2018	PR-RACD	Aceh Jaya	2	1	1	2	1	2	1	0	0	Negative	Negative	Negative
7	2018	HH-RACD	Aceh Jaya	2	2	0	4	1	0	0	0	1	Negative	Negative	Negative
7	2018	HH-RACD	Aceh Jaya	2	1	1	1	0	0	0	0	0	Negative	Negative	Negative
7	2018	HH-RACD	Aceh Jaya	2	2	1	1	1	0	0	0	1	Negative	Negative
7	2018	HH-RACD	Aceh Jaya	1	2	1	4	0	0	0	0	0	Negative	Negative	Negative
7	2018	PR-RACD	Aceh Jaya	1	1	1	2	1	2	1	2	0	Negative	Negative	Negative
7	2018	HH-RACD	Aceh Jaya	0	2	0	4	0	0	0	0	1	Negative	Negative
7	2018	HH-RACD	Aceh Jaya	0	2	0	4	0	0	0	0	1	Negative	Negative
7	2018	PR-RACD	Aceh Jaya	1	1	1	2	0	0	1	2	0	Negative	Negative	Negative
7	2018	HH-RACD	Aceh Jaya	2	1	1	2	0	2	0	0	0	Negative	Negative	Negative
7	2018	HH-RACD	Aceh Jaya	3	2	1	4	1	0	0	0	1	Negative	Negative	Negative
7	2018	HH-RACD	Aceh Jaya	2	1	0	1	0	0	0	0	0	Negative	Negative	Negative
7	2018	HH-RACD	Aceh Jaya	0	2	0	4	0	1	1	0	0	Negative	Negative	Negative
8	2018	HH-RACD	Aceh Jaya	2	1	1	4	1	2	0	2	0	Negative	Negative
8	2018	HH-RACD	Aceh Jaya	0	2	0	4	0	0	0	0	1	Negative	Negative
8	2018	HH-RACD	Aceh Jaya	1	2	0	4	1	0	0	0	1	Negative	Negative	Negative
8	2018	HH-RACD	Aceh Jaya	2	2	1	4	0	0	0	0	1	Negative	Negative
8	2018	HH-RACD	Aceh Jaya	1	1	0	1	1	1	0	0	1	Negative	Negative	Negative
8	2018	HH-RACD	Aceh Jaya	1	2	1	3	0	0	0	0	1	Negative	Negative	Negative
8	2018	PR-RACD	Aceh Jaya	2	1	0	2	0	2	0	0	1	Negative	Negative	Negative
8	2018	HH-RACD	Aceh Jaya	2	1	1	4	1	0	0	0	1	Negative	Negative	Negative
8	2018	HH-RACD	Aceh Jaya	0	2	0	4	0	0	0	0	1	Negative	Negative
8	2018	HH-RACD	Aceh Jaya	0	2	0	4	0	0	0	0	0	Negative	Negative	Negative
8	2018	HH-RACD	Aceh Jaya	2	2	1	4	0	0	0	0	1	Negative	Negative	Negative
8	2018	HH-RACD	Aceh Jaya	1	2	0	1	0	0	2	0	1	Negative	Negative
8	2018	HH-RACD	Aceh Jaya	0	2	0	4	0	0	0	0	1	Negative	Negative
8	2018	HH-RACD	Aceh Jaya	2	2	1	3	0	0	0	0	1	Negative	Negative
8	2018	HH-RACD	Aceh Jaya	2	2	0	1	0	0	2	0	1	Negative	Negative
8	2018	HH-RACD	Aceh Jaya	1	2	1	4	0	0	0	0	0	Negative	Negative	Negative
8	2018	HH-RACD	Aceh Jaya	1	2	1	4	1	0	1	0	1	Negative	Negative	Negative
8	2018	HH-RACD	Aceh Jaya	1	2	1	4	0	0	0	0	1	Negative	Negative	Negative
8	2018	HH-RACD	Aceh Jaya	1	2	0	4	0	0	0	0	1	Negative	Negative
8	2018	HH-RACD	Aceh Jaya	2	2	0	4	1	0	0	0	1	Negative	Negative	Negative
8	2018	PR-RACD	Aceh Jaya	2	1	1	2	1	2	0	0	1	Negative	Negative	Negative
8	2018	PR-RACD	Aceh Jaya	2	1	1	2	0	2	2	0	1	Negative	Negative	Negative
8	2018	HH-RACD	Aceh Jaya	0	1	0	4	0	0	0	0	1	Negative	Negative
8	2018	HH-RACD	Aceh Jaya	1	2	1	3	0	0	0	0	0	Negative	Negative
8	2018	HH-RACD	Aceh Jaya	1	2	1	4	0	0	0	0	1	Negative	Negative
8	2018	PR-RACD	Aceh Jaya	2	1	1	2	0	2	0	0	1	Negative	Negative	Negative
8	2018	HH-RACD	Aceh Jaya	0	1	0	4	0	0	2	0	1	Negative	Negative	Negative
9	2018	HH-RACD	Aceh Jaya	1	2	1	4	0	0	0	0	1	Belum ada Hasil	Belum ada Hasil
9	2018	HH-RACD	Aceh Jaya	3	1	1	1	0	1	0	0	1	Belum ada Hasil	Belum ada Hasil
9	2018	HH-RACD	Aceh Jaya	2	1	1	4	0	0	0	0	1	Belum ada Hasil	Belum ada Hasil
9	2018	HH-RACD	Aceh Jaya	2	2	0	4	0	0	0	0	0	Belum ada Hasil	Belum ada Hasil
9	2018	HH-RACD	Aceh Jaya	1	1	0	1	0	1	0	0	1	Belum ada Hasil	Belum ada Hasil
9	2018	HH-RACD	Aceh Jaya	2	2	1	4	0	0	0	0	0	Negative	Negative	Negative
9	2018	HH-RACD	Aceh Jaya	2	1	0	1	0	0	0	0	1	Negative	Negative	Negative
9	2018	PR-RACD	Aceh Jaya	1	1	1	2	0	2	0	0	1	Negative	Negative	Negative
9	2018	HH-RACD	Aceh Jaya	1	2	1	1	0	1	0	0	1	Belum ada Hasil	Belum ada Hasil
9	2018	HH-RACD	Aceh Jaya	2	1	1	1	0	1	0	0	1	Negative	Negative	Negative
9	2018	HH-RACD	Aceh Jaya	2	1	1	4	0	0	0	0	1	Negative	Negative	Negative
9	2018	HH-RACD	Aceh Jaya	1	2	1	4	0	0	0	0	0	Negative	Negative	Negative
9	2018	PR-RACD	Aceh Jaya	1	1	1	2	0	2	0	0	1	Negative	Negative	Negative
9	2018	HH-RACD	Aceh Jaya	2	2	0	4	0	0	0	0	1	Belum ada Hasil	Belum ada Hasil
9	2018	HH-RACD	Aceh Jaya	3	1	0	2	0	1	0	0	1	Negative	Negative	Negative
9	2018	HH-RACD	Aceh Jaya	2	2	0	1	0	0	0	0	1	Negative	Negative	Negative
9	2018	PR-RACD	Aceh Jaya	2	1	1	2	0	2	0	0	1	Negative	Negative	Negative
9	2018	HH-RACD	Aceh Jaya	2	1	0	1	1	1	0	0	0	Belum ada Hasil	Belum ada Hasil
9	2018	HH-RACD	Aceh Jaya	1	1	1	4	0	0	0	0	1	Belum ada Hasil	Belum ada Hasil
9	2018	HH-RACD	Aceh Jaya	2	1	0	1	0	1	0	0	1	Belum ada Hasil	Belum ada Hasil
9	2018	HH-RACD	Aceh Jaya	3	1	0	1	0	1	0	0	1	Belum ada Hasil	Belum ada Hasil
9	2018	HH-RACD	Aceh Jaya	1	1	1	1	0	1	0	0	1	Negative	Negative	Negative
9	2018	HH-RACD	Aceh Jaya	2	2	0	4	0	0	0	0	1	Belum ada Hasil	Belum ada Hasil
9	2018	HH-RACD	Aceh Jaya	3	1	0	1	0	1	0	0	1	Belum ada Hasil	Belum ada Hasil
9	2018	HH-RACD	Aceh Jaya	2	2	1	4	0	0	0	0	1	Negative	Negative	Negative
9	2018	HH-RACD	Aceh Jaya	1	2	1	4	0	0	0	0	0	Negative	Negative	Negative
9	2018	PR-RACD	Aceh Jaya	2	1	1	2	0	2	0	0	1	Negative	Negative	Negative
9	2018	HH-RACD	Aceh Jaya	2	2	0	4	0	0	0	0	0	Belum ada Hasil	Belum ada Hasil
9	2018	HH-RACD	Aceh Jaya	2	1	1	4	0	0	0	0	1	Negative	Negative	Negative
9	2018	HH-RACD	Aceh Jaya	3	1	0	1	1	1	0	0	1	Negative	Negative	Negative
9	2018	HH-RACD	Aceh Jaya	3	1	0	1	0	0	0	0	1	Belum ada Hasil	Belum ada Hasil
9	2018	HH-RACD	Aceh Jaya	3	2	1	4	0	0	0	0	1	Negative	Negative	Negative
9	2018	HH-RACD	Aceh Jaya	3	1	1	1	0	0	0	0	1	Negative	Negative	Negative
9	2018	HH-RACD	Aceh Jaya	3	2	0	4	0	0	0	0	1	Belum ada Hasil	Belum ada Hasil
